# Supplementary material for: Unraveling the significance of decorin in endometriosis development through single cell sequencing and experimental approaches
Source: PLoS One. 2026 May 15;21(5):e0349505. doi: 10.1371/journal.pone.0349505 (PMC13178861; doi:10.1371/journal.pone.0349505)
Supplement: S2 Table — (XLSX) [file pone.0349505.s004.xlsx]

## Sheet: Sheet1
Supplementary Table 2. The complete marker gene list for each cluster
cluster	Gene
eStromal	MMP1
eStromal	INHBA
eStromal	MMP10
eStromal	MMP3
dStromal	IGFBP1
dStromal	WNT4
dStromal	PLCL1
dStromal	DKK1
dStromal	LEFTY2
Pericytes	MYH11
Pericytes	PDGFRB
Pericytes	ACTA2
Pericytes	RGS5
Pericytes	STEAP4
Pericytes	GGT5
VSMC	RERGL
VSMC	MCAM
HSSC	EEF1G
HSSC	CCN5
HSSC	RBIS
HSSC	TOMM6
AMSC	PFKP
AMSC	ACTG2
AMSC	DES
AMSC	NFATC2
AMSC	PKP2
WEASC	PLPP3
WEASC	SHISA6
WEASC	ATP1A2
WEASC	BMP7
FESC	SFRP2
FESC	CHRDL1
FESC	COL6A6
FESC	CCDC80
SRSC	RASL11B
SRSC	BMPR1B
SRSC	TFRC
SRSC	HMCN1
MEDSC	TM7SF2
MEDSC	DHCR24
MEDSC	APOA1
MEDSC	CYP11A1
