# Supplementary material for: Unraveling the significance of decorin in endometriosis development through single cell sequencing and experimental approaches
Source: PLoS One. 2026 May 15;21(5):e0349505. doi: 10.1371/journal.pone.0349505 (PMC13178861; doi:10.1371/journal.pone.0349505)
Supplement: S3 Table — (XLSX) [file pone.0349505.s005.xlsx]

## Sheet: Sheet1
Supplementary Table 3. The signature matrix constructed by CIBERSORTx
NAME	AMSC	dStromal	Endothelial	Epithelial	eStromal	FESC	HSSC	Lymphocytes	MEDSC	Myeloid	Pericytes	SRSC	VSMC	WEASC
A1BG	1	67.3626509719723	1	1	60.9897221412074	1	1	46.3205433005433	1	43.7179930911587	78.2727903780077	1	68.7646890182665	62.488430510576
A2M	59.8961664113953	40.7392294562728	1849.7592291855	1	184.996090008877	296.063522581655	1	1	60.4219443092777	263.493999421492	697.486214147655	118.721268582806	599.61835202455	83.5117859468358
A4GALT	1	1	66.6759696441284	45.6476081343734	67.0503805255351	43.9699269198215	1	1	1	1	48.9891850711753	1	48.3902812436661	1
AAAS	1	21.7315539260094	1	1	1	1	1	1	1	1	1	1	1	1
AARS	25.9098635980589	28.210423000829	1	25.0191456389557	32.6094201783761	1	1	1	1	1	39.7604511051751	1	1	1
AASS	27.9053759114058	25.6396648822153	1	1	1	1	75.6768310403388	1	25.6383376020944	1	1	39.3793096923326	1	1
ABCA10	1	1	1	1	1	90.2431107396082	66.7367688559366	1	34.7975029639977	1	1	64.6092092499143	1	1
ABCA5	1	1	1	46.0822673830754	1	50.9566940626623	1	1	59.029471153359	1	1	36.5152510304158	1	38.2567991945163
ABCA6	60.8123601663822	1	1	1	73.5641594681648	181.036983822954	69.7457656755541	1	67.1449911377796	1	1	62.1049150176789	1	1
ABCA8	142.330285724384	36.7759454171766	1	1	1	294.293971867609	159.493702239554	1	96.9702684002922	1	50.9082729325601	243.872279764566	1	71.9537999755759
ABCA9	1	1	1	1	42.5935628229946	104.305377574257	1	1	1	1	1	48.9810085419317	1	1
ABCB1	1	1	174.838036938184	1	1	1	1	64.2047507918619	1	1	1	1	1	1
ABCB7	1	25.104603468384	1	19.6194647902935	1	1	1	1	40.3804296846263	1	1	1	1	1
ABCB8	1	30.6178691410398	1	1	1	1	1	1	1	1	1	1	1	1
ABCC1	23.339684687105	1	1	1	1	1	1	1	1	1	1	1	1	1
ABCC3	1	1	1	93.7206431272108	1	1	1	1	1	32.6610980824017	1	1	1	1
ABCC4	1	1	51.9166170668146	1	1	1	1	1	1	1	1	1	1	1
ABCC5	1	32.0101091853029	1	1	43.5215092433465	1	1	1	1	31.2207678586461	1	1	1	1
ABCC8	1	46.6909863821307	1	1	1	1	1	1	1	1	1	1	1	1
ABCC9	1	27.2743434003056	1	1	1	81.6503420252745	1	1	1	1	235.427504090619	31.486533594724	50.3608072768266	37.4810313221483
ABCD3	1	1	1	40.9491646409551	41.561447488357	1	1	1	1	1	1	1	1	1
ABCG1	1	1	42.3422353948328	1	39.5162735371957	1	1	1	1	1	1	31.9245524251999	1	1
ABCG2	1	1	157.83172025778	1	1	1	1	1	1	1	1	1	1	1
ABHD11	1	1	1	92.3021001210765	1	1	1	1	1	1	1	1	1	1
ABHD12	1	35.647172659943	1	35.8242675572513	1	1	1	1	27.1009937302732	48.7506141977065	1	1	1	29.8948338454879
ABHD14A	1	38.2729897589494	1	34.7053213148597	1	62.9861743354351	1	59.4012334690204	1	1	40.3678243664128	1	1	59.2006915590344
ABHD17C	1	1	1	1	51.4203362459727	1	1	1	1	1	1	1	1	1
ABI3	1	1	65.3283788313969	1	1	1	1	87.3605808957003	1	73.3977380899645	1	1	1	1
ABI3BP	68.048272812998	50.959232944331	1	1	1	253.815294082001	68.5073058538271	1	29.7608301527642	1	1	54.8960323146073	41.7796131011767	1
ABL1	38.2215789358966	61.0768498658612	1	1	111.273177043741	41.0268799110638	1	1	1	1	31.7306678960703	31.7477127150869	1	39.6292874621115
ABL2	1	1	49.7844795994649	1	1	78.589766087595	1	1	1	31.9966246193859	1	1	1	1
ABLIM1	342.809561068873	38.9145883455822	174.508867401176	45.209667803879	48.2452599171398	84.9597926189739	159.268912043871	63.2785022305778	120.549975276693	1	1	244.914005830274	1	60.4406439604768
ABO	1	1	1	1	1	1	1	1	44.9487532127824	1	1	1	1	1
ABR	1	1	1	1	1	1	1	1	1	73.2771101689224	1	1	50.4577220344182	1
ABRACL	1	1	41.2052740570023	127.299292243448	51.3189047171141	1	1	224.858965232944	1	122.720654549843	1	1	1	1
ABRAXAS1	43.5506236848507	47.2696562943011	35.2891006254375	1	34.6056011384479	46.9650375287909	76.6545974359515	1	52.4494623302498	1	45.4486125782972	59.0959484036145	49.5091096811306	48.3833295428412
ABRAXAS2	27.9925489778256	1	1	1	1	1	1	1	1	1	1	1	1	1
ABTB1	1	23.9362029530651	38.6012626216366	30.7341485561822	1	1	1	1	1	74.6965577516475	81.3533517417566	1	83.4281645753932	1
AC004687.1	1	1	1	1	1	1	1	203.991319532627	1	117.455219620226	1	1	1	1
AC004951.1	1	21.4722094155506	1	30.0487134902232	51.5802319245473	1	1	1	1	35.5353257846362	1	1	1	1
AC005921.2	1	25.9537273270461	27.796470712033	1	1	1	1	1	1	1	1	1	1	1
AC006115.2	1	1	1	1	1	1	246.66799796362	1	140.800894576249	1	1	1	1	1
AC007388.1	53.0148827788568	1	1	22.7112513643421	1	1	1	1	1	1	1	34.2640146680559	1	1
AC007563.2	1	1	1	1	1	1	1	1	1	1	1	1	1	30.2359618972886
AC008105.3	1	1	1	1	1	1	1	61.4370683536275	1	42.1158172312305	1	1	1	1
AC010329.1	1	1	1	1	1	1	1	1	104.839137455255	1	1	1	1	1
AC011503.1	1	38.1035905260169	1	1	1	1	1	1	1	1	1	1	1	55.6027245638789
AC012306.2	1	22.7233418274626	1	1	1	1	1	1	1	1	1	1	1	1
AC013271.1	1	1	1	91.2093287744449	1	1	1	1	1	1	1	1	1	1
AC013394.1	1	1	1	1	1	1	1	1	1	1	1	27.4414945888721	1	1
AC016831.5	1	41.1456534840445	1	1	55.8482660016724	1	1	1	1	1	1	28.1944996158281	1	1
AC018647.1	1	1	1	1	1	1	1	1	33.6668438716931	1	1	1	1	1
AC020656.1	1	1	1	1	1	1	1	1	1	398.245401559529	1	1	1	1
AC020916.1	1	37.4406221449846	90.5108698399006	52.1119105361524	1	114.921875290412	1	57.2080744781542	1	46.0829207099798	1	1	1	1
AC022075.1	1	1	1	1	1	1	1	1	96.2057034254642	1	1	1	1	1
AC023043.1	36.6367677851754	1	1	1	1	1	1	1	1	1	1	33.6200712176553	1	1
AC025164.1	1	1	1	1	1	1	1	70.6080799943026	1	49.5096722779162	1	1	1	1
AC025580.1	1	1	1	92.3238582296223	1	1	1	1	1	1	1	1	1	1
AC027031.2	1	1	1	44.6136261905613	1	1	1	1	1	1	1	1	1	1
AC027288.3	83.8528148796217	46.3497388069321	1	1	1	1	1	1	1	1	1	34.2782366750432	1	1
AC027644.3	1	1	1	1	1	1	1	1	1	1	1	31.2458774387904	54.2860648705284	28.8524512335631
AC058791.1	31.8543625727827	67.6776822811195	1	30.4853851732219	69.4160380322584	113.844191268488	1	93.9658635310526	1	1	1	51.7269647716112	1	35.4331039488736
AC060780.1	1	30.912730633969	1	28.6029148350852	1	1	1	1	67.2014907570362	1	1	49.1188696190584	1	30.7668059798556
AC068888.1	1	1	1	1	1	1	1	1	1	1	1	1	60.309303331271	1
AC084033.3	33.4068307047435	30.7823262719964	1	1	1	1	1	1	1	1	1	36.9113469489506	1	35.3365868315619
AC087477.2	1	37.5346276143102	1	1	41.5448892172985	1	1	1	1	1	1	1	1	31.5788058351513
AC092040.1	1	54.7963809946251	1	1	1	1	1	1	1	1	1	1	1	59.8557
AC092164.1	1	1	1	1	1	1	1	1	1	1	1	1	74.1858622121529	1
AC092279.1	1	1	1	1	29.4827625926432	1	1	1	1	1	1	1	1	1
AC092683.1	1	1	1	38.3355619959022	1	65.4128616378494	1	47.8186672266401	1	1	1	32.4003972716602	1	1
AC093673.1	26.4647063510476	43.8930455993877	1	1	32.4983940658195	1	1	1	1	1	1	1	1	31.4030108336992
AC097376.2	1	25.6218954593305	1	37.2596553839305	43.1308391516368	1	1	1	1	1	1	1	1	45.356809303554
AC100793.2	1	1	1	1	1	1	1	1	1	1	72.0480735134124	1	1	1
AC100803.3	1	1	1	1	1	1	1	1	1	1	1	1	75.2845550033177	1
AC108134.2	1	1	57.292335300001	1	1	1	1	1	1	1	1	1	1	1
AC114760.2	1	1	1	1	1	1	1	90.7064710594478	1	1	1	1	1	1
AC118549.1	1	25.2025497481728	40.8811326749579	37.0543874650285	1	1	1	1	1	1	1	41.9549655237716	1	31.9083456970608
AC123912.4	1	1	1	1	1	1	1	1	165.331917827182	1	1	1	1	1
AC141928.1	1	31.882375895951	1	1	52.7461817183082	1	1	1	1	1	1	1	1	1
AC243960.1	1	1	1	1	1	1	1	116.072020158751	1	1	1	1	1	1
AC245060.5	1	31.3354493867757	1	1	41.3055661204753	1	1	1	40.8176109355727	1	1	31.0564528853777	1	43.9383372287208
ACACB	1	1	70.9950338431936	1	1	1	1	1	1	1	1	1	1	1
ACADS	1	1	1	1	1	1	1	1	33.0841828652883	1	1	1	1	1
ACAP1	1	1	1	1	1	1	1	425.723072631203	1	66.8734237683548	1	1	1	1
ACAT2	1	1	1	1	1	1	1	1	42.0298895853157	1	1	1	42.2436459986018	1
ACBD5	1	1	1	39.0255038610542	1	1	1	1	42.939115920416	40.5570192664629	1	1	1	1
ACE	1	1	65.1653630243975	67.3489098682066	1	1	1	1	1	1	1	1	1	1
ACKR1	1	1	1748.20901853835	1	1	1	1	1	1	1	1	1	1	1
ACKR3	1	1	1	1	1	1	1	1	1	1	1	1	84.7861494056826	1
ACLY	34.4811733044636	26.8229115013119	34.6566333088008	25.7236591563769	1	55.2372164168259	1	1	1	35.0184887693606	1	1	1	1
ACOT11	1	1	1	1	1	1	1	1	1	1	1	31.2028349566765	1	1
ACOT8	1	1	1	1	1	1	1	1	41.6366526151709	1	1	1	1	1
ACP2	1	34.3168419969666	1	21.7256981326194	38.5500026139495	1	1	1	1	35.3085737037011	1	1	1	1
ACP5	1	30.297286305005	1	1	105.046731883115	52.8014480327902	1	51.2166120357318	1	224.961357114245	1	1	1	39.789622964471
ACSL1	1	23.5814003287571	1	1	1	1	1	1	1	107.389801005355	1	1	1	1
ACSL4	89.3986168136651	1	39.1557229972574	99.5862970872198	1	1	1	1	90.8360134344309	92.6417311309635	1	33.6889726006542	1	1
ACSL5	1	1	36.7963333350453	409.692765457523	1	1	1	1	1	1	1	1	1	1
ACSM3	250.082533864898	1	1	43.6272979063372	1	1	169.088863201591	1	323.022797973223	1	1	230.008433840275	1	1
ACSS1	1	1	1	1	1	1	1	1	33.1076074527514	1	1	1	1	1
ACSS3	26.8830819914649	29.1283485980401	1	1	1	1	1	1	1	1	1	45.3744051795649	1	1
ACTA2	1305.11090563689	327.466273118259	1	1	164.356676417284	890.852970404616	225.737503063419	1	61.2724111874289	1	4389.52640305321	892.285054943764	6222.99273975074	260.261577937103
ACTG2	290.722170128282	1	1	1	1	1	1	1	1	1	210.528136814256	1	207.921547280502	1
ACVR1	1	26.5213089462652	1	1	44.0318421728472	1	1	1	1	1	1	1	1	1
ACVRL1	1	22.9666549079467	107.805338655661	1	1	1	1	1	1	1	44.7432169250862	1	1	78.9752751199684
ACYP1	1	1	1	1	1	1	1	1	29.2596325445664	1	1	1	57.3643442755573	1
ACYP2	1	1	1	27.7301184968625	1	1	1	1	33.6519955641725	1	1	1	1	1
ADA2	1	1	1	21.4619612305717	1	1	1	1	1	193.700294585731	1	1	1	1
ADAM12	1	31.8028872012602	1	1	92.3633882469753	62.7210650634401	1	1	1	1	1	1	1	1
ADAM15	1	1	247.988395517827	1	1	1	1	1	1	48.2341720392832	1	1	1	1
ADAM28	1	1	1	69.5256810898528	1	1	1	1	1	89.8589275569996	1	1	1	1
ADAM33	1	38.3704464571146	1	1	68.2669423869278	74.1285684917969	1	1	1	1	1	1	1	32.4743317879222
ADAM8	1	1	1	1	1	1	1	57.7268037477679	1	56.8694560543506	1	1	1	1
ADAMTS1	149.561935738423	269.839348182823	296.785124750239	58.6879915336282	51.1435909445876	334.488610077221	633.64151749784	1	1	1	207.388966529772	292.524784042551	231.388716958326	47.0875088794538
ADAMTS10	1	1	1	1	39.5333115359493	1	1	1	1	1	35.0243161477842	1	1	1
ADAMTS12	1	36.9271607877728	1	1	1	1	1	1	1	1	1	1	1	1
ADAMTS19	1	35.7080209997729	1	1	1	1	1	1	1	1	1	1	1	1
ADAMTS2	41.6206827885558	61.227723675299	1	1	197.459352021694	95.2673767305786	1	1	1	1	46.6458459205187	1	1	1
ADAMTS4	1	1	88.6653517765082	1	1	1	1	1	1	1	1	70.9057243913972	1	1
ADAMTS5	42.1268490462044	135.600856670271	1	1	55.7473197833435	59.3803697297475	127.956297910249	1	34.5359724156524	1	96.1054268583201	1	1	1
ADAMTS7	1	1	1	1	33.5997167014697	1	1	1	1	1	1	1	1	1
ADAMTS8	1	1	1	51.9255029106307	1	1	1	1	1	1	1	1	1	50.7894469475533
ADAMTS9	1	224.402493329827	140.414792579567	1	219.837611172603	1	1	1	1	1	55.2879729789625	1	1	1
ADAMTS9.AS1	1	1	1	1	1	1	1	1	1	1	1	55.3956305486969	1	1
ADAMTS9.AS2	30.0888887716199	1	1	1	1	89.8137113322929	57.3409639456662	1	43.4874268080048	1	48.9786796296084	92.8870740885701	46.0224805941591	53.4653267831624
ADAMTSL1	1	1	52.050999792254	1	1	1	1	1	1	1	1	1	1	1
ADAMTSL4	1	33.4470371144573	1	1	1	1	1	1	1	30.7868080805037	1	1	1	1
ADAP2	1	1	1	1	1	1	1	1	1	150.945883357587	1	1	1	1
ADARB1	1	1	31.8914194282451	1	1	1	1	1	1	1	1	1	1	1
ADCK2	1	1	1	1	1	1	1	1	26.8292571403373	1	1	1	1	1
ADCY1	1	54.0705980881817	1	1	1	1	1	1	1	1	1	1	1	1
ADCY3	36.5004957105055	37.8546669539405	1	1	42.991952470369	1	1	1	47.1674819501775	1	144.441137269917	1	87.6901950609951	36.3699602540387
ADCY4	1	1	147.267642174997	1	1	1	1	1	1	1	1	1	1	1
ADCY6	32.3594661744496	1	1	1	1	1	1	1	1	1	63.0158439078266	31.6910625436789	58.2505088843173	1
ADCY7	1	1	1	1	1	1	1	61.7119301110122	1	78.5364914715082	1	1	1	1
ADGRA3	1	45.0721956632016	1	62.0912183494506	96.8261776256854	1	1	1	1	1	1	1	1	1
ADGRD1	1	24.6215439564454	1	1	1	1	1	1	1	1	1	1	1	1
ADGRE2	1	1	1	1	42.604206471276	1	1	1	1	76.2742111879331	1	1	1	1
ADGRE5	1	1	1	1	35.9288146626418	1	1	241.786389251308	1	154.660896644327	52.3328123957829	1	39.2582554526788	1
ADGRF1	1	1	1	48.9434123683403	1	1	1	1	1	1	1	1	1	1
ADGRF5	1	1	200.220574376434	1	1	62.9080794417831	1	1	1	1	177.329661730762	1	1	1
ADGRG1	1	1	79.2393638343931	71.9765864289147	1	1	1	1	57.108898458337	1	1	1	1	1
ADGRG6	1	1	46.8913767695192	1	1	1	1	1	1	1	1	1	1	1
ADGRL3	1	1	1	1	1	1	1	1	1	1	79.5591828604139	1	54.7455635846804	1
ADGRL4	1	1	528.571170788442	1	1	1	1	1	1	1	1	1	1	1
ADH1B	1	1	1	1	1	429.882941687951	85.3988	1	1	1	1	1	1	1
ADIRF	152.74931251055	59.7405398054141	1610.55018028054	100.729713311302	1	707.898809545283	623.425746727887	1	71.195563675651	1	1825.53327161971	211.697639944826	6820.15670457794	479.078666021931
ADK	1	1	1	44.8060722681497	1	1	1	1	1	36.1440180936708	1	1	1	1
ADM	48.9163707825784	1	1	1	1	1	1	1	1	1	1	1	1	1
ADM5	1	1	65.0504947632468	1	1	1	1	1	1	1	1	1	1	1
ADPRHL2	1	1	1	21.8457331585081	1	1	1	1	33.4721770348677	1	1	1	1	1
ADRA2A	1	1	1	1	1	1	1	1	1	1	122.148938330095	1	66.6293048224156	1
ADRA2C	1	374.891384390153	1	1	534.663052835301	1	1	1	1	1	81.5943719677577	1	1	405.369931306187
ADRB3	1	1	1	1	1	1	1	1	1	1	1	52.6602940244437	1	1
ADSL	25.4566536600531	1	1	1	1	1	1	1	30.1847974633091	1	1	1	1	1
AEBP1	685.956292755377	182.126001753914	1	1	343.345241971854	625.955756276244	261.832052037495	1	57.9387372437887	1	461.917352395805	379.855501741036	288.538100020077	214.599972749457
AFAP1	37.1262723413016	23.546889055194	32.3509715746231	1	45.5631609552289	37.9152089945059	1	1	1	1	1	1	1	1
AFAP1L1	1	1	76.3650908596289	1	1	1	1	1	1	1	1	1	1	1
AFAP1L2	27.9142495686963	1	62.8604191622445	1	1	1	1	1	1	1	82.6942571853192	1	1	1
AFF3	59.585177103589	28.5682285955045	1	1	28.1479515546272	1	1	1	1	1	1	1	1	33.6741632343532
AGAP1	1	1	1	1	52.9018506798771	1	1	1	1	1	54.9018854683781	1	1	1
AGAP3	1	1	1	1	58.5495267462026	1	1	1	1	1	1	1	1	1
AGGF1	1	1	1	1	1	1	1	1	26.1406944714066	1	1	1	1	1
AGO1	1	1	1	1	47.8415107229836	1	1	1	1	53.7421352744957	1	26.585040744692	1	1
AGO4	1	1	1	1	1	1	1	1	1	51.6503520379411	1	1	1	1
AGPAT5	29.6909853837272	1	59.9952213939281	52.3893694613273	81.3331057884886	1	1	1	1	1	43.9275106998953	1	1	1
AGR2	1	1	1	373.505248744482	1	1	1	1	1	1	1	1	1	1
AGR3	1	1	1	106.918192022153	1	1	1	1	1	1	1	1	1	1
AGRN	1	1	51.2184851863732	81.895383252295	52.1288232667485	1	1	1	1	1	41.8191757692193	1	1	1
AGTPBP1	1	1	1	1	1	1	1	1	1	60.6736974871199	1	1	1	1
AHNAK2	1	34.6250542408321	1	37.4156274276431	1	70.032442863252	1	1	1	1	1	1	1	1
AIF1	1	1	1	1	1	1	1	1	1	1422.02113233351	1	1	1	1
AIFM1	1	1	1	103.770422966703	1	1	1	1	1	1	1	1	1	1
AIMP2	27.9571303488734	20.4679442459722	1	28.5900378779359	1	1	1	1	1	1	1	1	1	1
AK1	1	1	1	1	1	1	50.5456339676444	1	71.8729148077247	1	1	1	46.6666843956056	1
AK4	1	1	1	31.3861149223793	1	1	1	1	1	1	1	1	1	1
AKAP1	1	1	1	47.0162428897366	1	1	1	1	1	1	1	1	138.220259023073	1
AKAP10	1	1	1	1	1	1	1	1	1	48.6571011362707	1	1	1	1
AKAP12	409.164499575424	102.665760545413	128.869937359634	1	97.4705913319494	276.373696397058	447.549163822164	1	64.1896935885978	1	233.070832951154	432.056294520298	131.87329992886	198.57685704242
AKAP6	1	1	1	1	1	1	1	1	1	1	1	1	42.9176265132868	1
AKAP7	1	1	1	26.4279798248653	1	1	1	1	40.2199115961558	1	1	1	1	1
AKIP1	1	31.5965023216887	1	1	1	1	1	1	28.8380909440335	1	1	32.6144836033214	1	32.1401267582357
AKNA	1	30.6797840036017	1	1	1	1	1	231.832976196889	1	105.396075573068	1	1	1	39.2896025264532
AKR1C1	1	1	1	1	1	1	1	1	43.7292525197172	1	1	1	1	1
AKR1C3	1	1	117.923099947081	40.8442598437879	1	40.4133958364194	1	1	1	1	1	28.5754448940884	1	1
AKT1S1	1	27.722651818228	1	20.5882234322634	1	1	1	1	1	1	1	1	1	1
AKTIP	1	1	1	1	1	1	1	1	1	1	1	32.8969089020565	1	1
AL021368.2	1	1	1	33.8085800917532	1	1	1	1	22.9749893191089	1	1	34.7741658093543	1	1
AL034397.3	1	1	1	1	1	1	1	1	1	86.3012804675379	1	1	1	1
AL078639.1	1	1	1	1	1	36.1744454988084	1	1	1	1	1	1	1	1
AL133453.1	29.2713541728303	1	1	46.3385578900066	1	1	1	53.0097721056945	1	1	1	1	1	1
AL135925.1	1	1	1	1	1	1	1	1	49.5266295523511	1	1	1	1	29.3756208076445
AL139393.2	1	38.1783430728012	1	1	1	1	1	1	1	1	1	1	1	1
AL161669.3	1	57.8296339516372	1	1	1	1	1	1	1	1	1	1	1	1
AL359220.1	1	1	101.611581525183	1	1	1	1	1	1	1	1	1	1	1
AL390728.6	1	1	39.7384882869728	1	1	1	1	1	1	27.3625860164612	1	1	1	1
AL450998.2	1	1	1	1	1	1	1	1	1	1	1	1	1	35.3888636333883
AL627171.1	1	1	1	1	1	1	1	1	1	1	1	47.0417995298025	1	1
ALAD	1	1	1	1	1	1	1	1	32.4230958756775	1	1	39.3141828672729	1	1
ALCAM	1	1	1	165.955489978652	1	86.8890960484842	1	1	28.8890112710552	79.7658242494265	1	1	1	75.7144731026986
ALDH18A1	1	21.8384117041135	1	32.4673180877775	32.9550692689838	1	1	1	1	1	1	1	1	1
ALDH1A2	1	234.299098778447	1	1	142.173692514893	45.4913307650057	1	1	1	1	1	1	1	146.144573336322
ALDH1A3	1	59.2463972721626	1	1	1	142.389960618095	1	1	1	1	1	1	1	158.84378025193
ALDH1B1	1	1	1	1	1	1	1	1	26.9983295786179	1	1	1	1	1
ALDH1L1	1	1	1	1	1	1	1	1	1	1	1	1	1	49.5136176363572
ALDH3A2	40.4204439940343	1	1	75.071415449018	1	34.5162339438313	41.7968914806245	1	34.5135578671641	26.617231878503	1	30.2035607515521	1	1
ALDH3B1	1	1	1	1	1	1	1	1	1	46.6802805490909	1	1	1	1
ALDH6A1	48.2169411210013	23.779676826234	31.5435580116069	96.1752708762332	1	53.4653012476817	67.177497608344	1	49.1364177187142	1	1	57.2970746700147	1	37.7707951375449
ALG8	1	24.7222216248764	1	34.0274606360347	1	1	1	1	1	1	1	1	1	1
ALKAL2	150.010608020379	1	1	79.2724320595814	1	1	61.5869651187482	1	103.737257318392	1	1	191.200478467953	52.6942741436647	1
ALKBH2	37.2056051062116	27.6989731833358	1	21.5242129426715	1	1	1	1	23.9760937797426	1	34.7576459412552	1	1	32.1060955993459
ALMS1	1	1	1	1	1	1	1	1	1	1	1	33.192603727165	1	1
ALOX5	1	1	1	1	1	1	1	1	1	122.936447397846	1	1	1	1
ALOX5AP	1	1	1	1	1	1	1	208.898168290203	1	341.232882942783	1	1	1	1
ALPL	1	1	1	35.5286812860449	1	1	1	1	1	1	1	1	1	1
AMH	1	1	1	1	1	1	1	1	79.743475960708	1	1	1	1	1
AMHR2	1	1	1	1	1	1	1	1	114.952523116733	1	1	57.1230392164118	1	1
AMIGO2	68.2752720677022	1	1	40.5752667412419	1	1	1	1	24.4758527490914	1	1	55.8630429389967	79.535925956729	1
AMMECR1	25.8348287323277	1	1	1	1	1	1	1	1	1	1	31.3975887698524	1	1
AMOTL1	25.4338600528104	1	37.7880789622345	1	41.2887682325137	1	1	1	1	1	30.3845026299401	1	1	1
AMOTL2	1	1	37.8300862343507	43.4632544535464	1	60.418095840911	1	1	1	1	60.0728	33.6491152510906	50.9167501803634	1
ANAPC15	1	29.0341076897241	1	32.9392051310989	1	1	1	44.8088703749323	1	45.6317325729265	1	1	45.0899486802776	1
ANAPC4	1	1	1	163.777154389338	1	1	1	1	1	1	1	25.7808205976709	1	1
ANAPC7	31.0526229146266	25.8241313300458	1	30.8982832220359	32.5201022771047	1	1	1	1	1	1	1	1	31.8358067574681
ANG	57.4821531290155	1	1	54.0404282703506	1	45.0769074843913	128.516348622886	1	36.4652964678442	1	1	61.1640246590443	1	1
ANGPT1	1	1	1	1	1	1	1	1	1	1	93.3876680282486	1	95.9326042902691	1
ANGPT2	1	1	307.085833042086	1	64.1772365775433	1	1	1	1	1	247.907630666608	1	82.4237550075563	1
ANGPTL1	148.503120305183	42.9748137863391	1	1	1	140.338103699576	185.295941347478	1	1	1	202.485344882737	1	147.278154995612	1
ANGPTL2	41.8537825147724	50.1831193978973	1	1	72.8744455260553	84.8695181632794	1	1	1	1	1	33.1838697558174	1	48.425481908766
ANGPTL4	44.1733893574978	1	1	1	1	54.2438989686629	1	1	1	1	1	1	1	1
ANGPTL5	1	1	1	1	1	1	46.6878868429298	1	1	1	1	1	1	1
ANGPTL6	1	1	1	1	1	1	1	1	64.4375601840618	1	1	1	1	1
ANK2	70.491700147537	1	1	1	1	1	1	1	1	1	1	80.764752862102	40.8488237226665	1
ANK3	1	43.0029900334394	1	77.163257610432	98.7950977104143	1	1	1	36.4520412183269	1	1	41.3227247066713	1	1
ANKAR	1	1	1	1	1	1	1	1	1	1	1	25.8640211319743	1	1
ANKH	1	1	1	1	91.6029873777736	1	1	1	53.8261044534609	51.613668331826	1	74.3307153537682	1	1
ANKHD1	1	1	1	1	1	1	62.6306714138882	1	39.5976008079091	1	1	1	1	1
ANKMY2	1	1	1	1	1	1	1	1	1	1	1	27.8089423869254	1	1
ANKRD13B	1	27.6417154543464	1	1	1	1	1	1	1	1	1	1	1	1
ANKRD35	1	31.3613582557633	1	1	1	1	1	1	1	1	1	1	1	45.1969322383076
ANKRD36	26.6046812180179	1	1	1	1	60.3556544985687	1	44.1073377318547	28.9558951837503	1	1	34.7695572493448	1	1
ANKRD36B	1	1	1	1	1	56.8833854153645	1	1	1	1	1	32.1740239355805	1	1
ANKRD36C	1	24.2454089130266	1	1	1	129.575589059046	1	70.3626265631004	30.4334150079373	1	39.4787437499895	64.6159027504427	49.6017742656482	1
ANKRD37	1	1	1	1	1	1	1	1	1	1	1	40.6138451112908	1	1
ANKRD39	1	23.0779597727834	1	1	1	1	1	1	1	1	1	1	1	1
ANKRD40	24.6219350459891	29.4367770322644	37.7667558865253	1	1	1	1	1	26.3742201912379	1	44.2569222692297	1	39.4988817019722	1
ANKRD44	1	1	1	1	1	1	1	185.953787617521	1	138.000313731567	1	1	1	1
ANKRD50	26.3355249920985	1	1	1	48.9098336157968	1	1	1	1	1	1	34.0141443678902	1	1
ANKRD54	1	1	1	1	1	1	1	1	28.0709735922476	1	1	1	1	1
ANKRD65	1	1	1	33.0678462369305	1	1	1	1	1	1	1	1	1	1
ANKS1A	1	1	44.8173692782491	23.3699891898842	1	1	1	1	1	1	1	33.2884563765329	1	1
ANKS3	1	24.608589362476	1	24.1656728947864	44.283620886084	1	1	1	1	1	1	29.4353806158037	1	32.1512204613588
ANO1	1	59.7197560479948	1	37.3926922245826	139.754184086087	1	1	1	1	1	98.4236028983801	1	1	33.3631904453638
ANO10	1	24.3797746357561	1	1	1	1	1	1	1	1	1	1	1	1
ANPEP	1	1	1	1	1	1	1	1	36.4163647695145	105.337588499318	1	1	1	1
ANXA2R	1	1	42.0146136071225	1	1	1	1	81.2440792412624	1	1	1	1	1	1
ANXA3	1	1	1	106.432120798219	1	1	1	1	1	1	1	1	1	1
AOAH	1	1	1	1	1	1	1	109.245517608411	1	123.842040248084	1	1	1	1
AOC3	1	1	1	1	1	1	1	1	1	1	117.764171073396	1	159.711640834256	1
AOPEP	1	1	1	1	1	1	129.771070654141	1	39.8774199634752	1	1	1	1	1
AOX1	1	1	1	1	1	90.5818185572017	1	1	1	1	1	34.4969051340807	1	1
AP001528.2	1	1	1	1	1	1	1	1	1	1	1	38.8916327953812	1	1
AP001816.1	1	1	1	1	1	1	1	1	25.7266501539723	1	1	1	1	1
AP003716.1	1	1	1	1	1	1	1	1	1	1	1	1	1	29.3013164076313
AP1AR	37.5326232281483	1	30.6355514582505	1	1	1	1	1	1	1	1	1	1	1
AP1B1	1	1	1	1	1	1	1	1	1	94.4954103905256	1	1	1	1
AP1M2	1	1	1	86.8878819755408	1	1	1	1	1	1	1	1	1	1
AP1S2	1	37.0232370014144	213.560093991076	78.7302891833037	50.0202517628675	1	1	56.2104547333016	1	375.030436859557	43.8722880982497	1	1	1
AP3S2	1	1	1	1	1	1	1	1	52.7217606914603	1	1	1	1	1
AP4M1	1	35.8663998825755	1	37.493886156983	42.6043897922548	1	1	1	1	1	1	1	1	1
AP5M1	1	1	1	23.8025948086471	33.4857306858924	1	1	1	1	27.5818805608867	1	1	1	1
APAF1	1	1	1	1	1	1	1	1	1	50.8116351622436	1	1	1	1
APBB1IP	1	1	1	1	1	1	1	226.969117282649	1	176.32511377702	1	1	1	1
APCDD1	1	889.793084327999	291.965177281273	1	614.601253178503	1	1	1	1	1	231.367946890821	32.659036894952	46.7451117917904	493.784126668435
APH1B	1	1	1	1	1	1	1	1	1	43.1441119926611	1	1	1	1
APLNR	1	1	110.408984647448	1	1	1	1	1	1	1	1	1	1	1
APOA1	83.6074357649219	1	1	1	1	1	83.1619421097954	1	541.56591461691	1	1	32.1562778075499	1	1
APOBEC3A	1	1	1	1	1	1	1	1	1	113.974892934412	1	1	1	1
APOBEC3G	1	1	1	1	1	1	1	425.547283399812	1	51.1396378293908	1	27.7284409706279	1	1
APOBR	1	1	1	1	1	1	1	46.4321130999689	1	58.9856431263227	1	1	1	1
APOC1	146.818469581565	236.198911329859	1	1	112.847215514527	145.661042870261	1	1	1059.66052026162	535.070815344648	62.1869111938334	1	1	57.1347493481165
APOD	71.2472943568702	291.312913004586	107.629549919227	1	60.7387159737013	716.513520695854	71.0296402419467	1	1	1	1	55.1874224344544	1	504.83845438451
APOE	1394.42	1545.23681009553	1	1	1389.36212580014	2212.73368648243	229.088540241049	1	3627.72559057869	1157.25684079589	1119.0698542249	860.113778857744	1	443.676054713196
APOL1	26.9464737532149	1	45.7198325142906	159.888331237741	1	56.0033807780483	1	1	1	1	1	34.5715624717899	1	1
APOL2	1	1	1	64.2779087201536	1	1	1	1	1	1	1	1	1	1
APOL3	1	1	71.3269292204131	1	1	1	1	1	1	1	1	1	1	1
APOL4	1	23.542804267098	1	34.4831780854215	1	1	1	1	1	1	1	1	1	1
APOLD1	1	1	120.115214769999	1	1	1	1	1	1	1	91.4466335887533	1	97.2262219372899	1
AQP1	1	1	846.246085570584	1	1	1	1	1	1	1	1	1	1	1
AQP11	1	1	1	1	1	1	1	1	21.0229301131792	1	1	42.7123031542708	1	1
AQP3	1	1	1	61.0196598986731	1	1	1	60.5667930011415	1	1	1	1	1	1
AQP9	1	1	1	1	1	1	1	1	1	69.2825527604038	1	1	1	1
ARAP1	1	1	1	1	1	1	1	1	1	85.7730914902186	1	26.6431354214265	1	1
ARAP2	1	1	1	1	1	1	1	179.284911875727	1	42.9432462220438	1	1	1	1
ARAP3	1	1	36.6610271456507	1	1	1	1	1	1	1	1	1	1	1
ARFGEF2	1	1	28.915358503429	1	1	1	1	1	1	1	1	1	1	1
ARFIP2	1	24.5326560912739	1	35.3638575521005	49.8084571013352	1	1	1	27.9152221804113	1	1	1	1	1
ARG2	1	1	1	41.5248035178507	1	1	1	1	1	1	1	1	1	1
ARHGAP15	1	1	1	1	1	1	1	140.96100738492	1	54.6735532816834	61.9725984870278	1	1	1
ARHGAP17	1	1	46.3126308658378	1	1	1	1	1	1	35.7056676957994	35.8729875716464	1	61.3688517155519	1
ARHGAP20	1	66.3916842807366	1	1	1	1	1	1	1	1	1	28.8631889892038	1	1
ARHGAP22	1	1	1	1	1	1	1	1	1	1	1	35.8202268168542	1	1
ARHGAP23	1	1	57.7350082408462	1	1	1	1	1	1	1	1	1	1	1
ARHGAP24	1	41.4179989839927	1	1	33.5587235503275	1	1	1	20.403515944346	64.0106922200777	1	1	1	1
ARHGAP25	1	1	1	1	1	1	1	66.7077475669103	1	48.2325276075072	1	1	1	1
ARHGAP26	1	1	84.7824343970507	63.5451448941243	1	1	1	57.9303366915495	1	103.758078800458	1	1	1	1
ARHGAP27	1	1	1	1	1	1	1	1	1	51.2600770846569	1	1	1	1
ARHGAP28	1	48.5868	1	1	30.3973381684533	56.3347808732196	1	1	35.407106766029	1	1	1	1	1
ARHGAP29	1	1	376.435531110064	71.2565557118085	1	77.5883784067948	1	1	1	1	121.475269408022	157.974298378938	186.332113566533	39.0338313156112
ARHGAP30	1	1	1	1	1	1	1	229.209755094142	1	159.254	1	1	1	1
ARHGAP31	1	1	81.0267350283387	1	1	1	1	1	1	27.1025303124771	1	1	1	1
ARHGAP35	1	28.4339720524051	1	41.7982013626001	41.6623990312058	1	1	1	1	1	1	29.4321234772635	1	32.552781882193
ARHGAP4	1	1	1	1	1	1	1	86.2647111550733	1	85.7266009285677	1	1	1	1
ARHGAP42	1	1	1	1	47.5806617045249	1	1	1	40.4297485471615	1	76.4466298656865	1	42.2799932002308	1
ARHGAP45	1	1	1	1	1	1	1	130.42771990947	1	90.3099482769489	1	1	1	1
ARHGAP6	123.120271544651	1	1	1	1	1	61.5159105318553	1	1	1	50.7995423072859	63.9929327471767	48.1087140736808	1
ARHGAP9	1	1	1	1	1	1	1	145.399511108072	1	55.5546635305467	1	1	1	1
ARHGDIB	1	1	99.3079529789418	1	1	1	1	715.711592019508	1	542.399183265316	147.430023127166	1	48.7534117014023	1
ARHGEF1	1	25.3473366695263	45.7429534187641	35.3957394673274	41.2554579382143	1	1	247.364924314975	1	62.684062198255	1	1	1	1
ARHGEF10	1	31.0188819340385	1	1	36.4400860694457	1	1	1	1	1	1	30.7176405194944	1	1
ARHGEF10L	1	1	1	1	1	1	1	1	1	37.8152776579654	1	1	50.7964056794988	1
ARHGEF15	1	1	73.8481800935086	1	1	1	1	1	1	1	1	1	1	1
ARHGEF17	1	47.359351832817	1	1	96.3809365296888	1	1	1	1	1	139.524271067007	1	105.551418666843	55.7787937323725
ARHGEF25	1	28.0540382282953	1	1	1	37.2187713068432	1	1	1	1	53.2626897074746	29.081919502445	93.9457151792153	1
ARHGEF28	35.7362015647442	1	1	36.7810380066594	1	1	1	1	61.7933474769216	1	1	78.2878901691637	1	1
ARHGEF3	1	1	63.3198132014681	1	1	1	1	82.0636824887935	1	34.9140443408579	1	35.235989897074	1	1
ARHGEF35	1	1	1	97.1124619946853	1	1	1	1	1	1	1	1	1	1
ARHGEF5	1	1	1	52.2782838859276	1	1	1	1	1	1	1	1	1	1
ARHGEF6	1	1	1	1	1	1	1	64.4098253526154	1	54.6879408887548	1	1	1	1
ARHGEF7	38.7294966624929	28.0497524955572	36.5707995129366	1	44.3946209320991	1	1	1	1	1	59.6762361073246	1	106.151447363335	1
ARHGEF9	1	1	1	1	1	1	1	1	63.3739148931739	1	1	32.8871834158412	36.7367607395311	1
ARID3A	1	25.5166268944823	1	1	59.7979948974064	1	1	1	1	59.6218432633318	1	1	1	1
ARID5A	1	36.7183326170987	68.0096245228078	1	1	1	1	68.1864711725471	1	39.2442367703541	81.7046823815112	1	100.418168398661	1
ARL13B	36.1795734696643	1	1	1	1	1	1	1	1	1	1	1	1	1
ARL15	1	1	56.4870398342553	1	1	1	1	1	1	1	1	1	1	1
ARL17A	1	24.1920979832254	1	1	1	1	1	1	1	1	1	1	1	1
ARL4A	1	1	350.658799129285	49.7314763524879	1	1	1	1	31.4179042109589	39.182338796001	1	40.4142525458237	1	1
ARL4C	1	1	1	169.030523438349	1	1	1	491.225681186799	1	120.64682939502	1	1	1	1
ARL4D	72.8918967304125	1	1	77.1976483361988	1	53.9039693757207	1	1	67.6296063271084	1	1	101.023316706133	1	1
ARL5A	25.2299322415071	1	1	1	1	1	69.4916115265249	1	51.0267453422033	41.8256097650537	1	1	1	1
ARL5B	1	24.370597081487	1	1	42.5890666223288	1	1	1	1	1	1	34.4121381069993	1	1
ARMC9	36.5862601131762	46.7254431290246	1	1	74.1420911190154	1	1	1	27.5755789244996	1	1	32.0378849882606	1	1
ARMCX1	53.3076110544361	53.2451469774138	27.2310678014519	1	54.6020991807244	59.6018797887753	103.325971436201	1	64.3121855465534	1	66.2821674360801	73.1306009526463	61.8734151466622	50.5714007050372
ARMCX4	1	1	1	1	1	1	1	1	1	1	1	42.8154096013929	1	1
ARMH4	1	24.7864542261963	1	1	1	1	1	1	1	1	1	28.5117025073366	1	1
ARNTL	1	21.7859995985137	1	1	1	1	1	1	1	1	1	1	1	1
ARRB1	1	1	1	1	1	1	1	1	1	43.5842911367416	1	1	1	1
ARRB2	1	1	1	1	1	1	1	99.4326609379155	1	212.844642297229	1	1	1	1
ARRDC2	1	1	38.5617993406394	1	1	1	1	1	1	34.2590435081283	1	1	1	1
ARSG	1	36.4721927093702	1	32.8627391937191	63.9691751421706	1	1	1	1	1	1	1	1	1
ARX	58.7006745544285	1	1	1	1	1	132.422058592613	1	54.8012358169841	1	1	153.740202775655	1	1
ASAP2	1	24.8133755425871	55.5331950097928	1	42.9153831795265	40.4763414815057	1	1	1	1	51.3713495286947	1	41.3975920669581	1
ASAP3	1	1	1	1	1	1	1	1	1	1	1	29.8701798879414	1	1
ASGR1	1	1	1	1	1	1	1	1	1	75.0980240114461	1	1	1	1
ASH2L	1	21.9548505622668	1	20.8722699879753	1	1	1	1	39.8507716940419	1	1	42.6660676757478	1	1
ASIP	36.8776584513642	36.7138571441781	1	1	1	1	1	1	1	1	1	1	1	42.9884185449501
ASL	1	1	44.1111399821684	56.370303140665	1	1	1	1	1	1	1	1	1	1
ASPN	47.408066173096	1	1	1	1	85.6930335439846	1	1	1	1	118.834625350477	1	1	67.0676782141214
ASPSCR1	1	21.0758354147812	1	33.994462603869	55.5689034707227	1	1	1	1	1	1	1	1	1
ASRGL1	1	1	1	801.910082434966	1	1	1	1	1	24.5039968564546	1	1	1	1
ASS1	1	45.319484116682	34.8870367679888	1	1	1	1	1	39.7038691777293	1	1	1	1	1
ATAD2	35.9923007527461	1	1	1	1	1	1	1	1	1	1	1	1	1
ATAD2B	1	1	1	1	1	1	1	42.2369693075519	1	55.2095633607807	1	1	1	1
ATAT1	1	23.1012269849615	1	1	1	1	1	1	1	1	1	1	1	1
ATE1	29.5277545775605	1	1	1	1	1	1	1	41.3614911209876	1	1	1	1	34.2956686707659
ATF1	27.0990336771227	1	1	21.5609339983169	1	1	1	1	29.5224449844492	1	1	34.616693650014	1	32.4238477544787
ATF3	1	134.329628850766	70.3386696827574	137.700479083464	1	328.004920390058	1	1	1	1	83.2210293613939	49.2727734072573	197.693956433676	1
ATF5	1	1	1	23.843435298835	1	1	1	1	43.0213467371618	97.0756739541371	1	1	1	1
ATF7IP2	1	1	1	1	1	1	1	43.1584868737268	41.6820863859748	1	1	1	1	1
ATG13	1	1	1	1	34.6602753957274	1	1	1	1	1	1	1	1	1
ATG14	44.3703239621983	1	1	1	1	30.5833040800584	1	1	36.5557188305674	1	1	37.0403501533835	1	1
ATG16L2	1	1	1	1	1	1	1	1	1	75.7154199724491	1	1	1	1
ATG7	1	1	1	1	1	1	1	1	1	48.1108191693427	1	1	1	1
ATL2	48.4138407857468	1	1	1	1	1	59.9156578408654	1	54.3118193477165	1	1	63.2038374670359	1	1
ATOH8	1	1	57.7402521336858	44.4305512379996	1	1	1	1	1	1	1	1	1	1
ATP11A	27.1884424779875	1	73.2011456836092	66.0007651133515	1	1	1	1	1	61.2443132731876	1	1	1	1
ATP11B	37.784745684974	1	1	23.4572	1	1	1	70.1897841175165	1	27.9360094066456	1	1	1	1
ATP11C	33.3886162346101	26.0037225015677	65.0613166563332	1	1	1	1	1	1	1	1	1	1	1
ATP13A2	1	1	1	33.4350358747631	1	1	1	1	1	1	1	1	1	1
ATP1A2	1	1	1	1	1	1	1	1	1	1	1	1	127.716484252698	83.5194357436885
ATP1B1	181.097875269708	1	1	139.915456776639	1	129.691129490698	186.93238885779	1	130.93020130097	46.0126852449086	1	348.658697215432	1	1
ATP1B2	1	1	1	1	1	1	1	1	1	1	106.14801334618	1	121.810966742074	30.5065279883158
ATP2A3	1	1	1	1	1	1	1	57.0439318458732	1	1	1	1	1	1
ATP2B1.AS1	1	1	1	1	1	1	1	1	1	65.0256256595882	1	1	1	1
ATP6V0C	1	1	1	1	1	1	183.081416072025	1	116.063048198305	1	1	1	1	1
ATP6V0E2	1	1	1	1	1	1	1	41.2349228035027	1	1	1	1	1	1
ATP6V1B2	26.4867696672539	1	1	31.2896716076531	1	41.1740395683884	1	1	1	194.260255080699	1	28.3140343010241	1	1
ATP6V1C2	1	1	1	36.7549626600858	1	1	1	1	1	1	1	1	1	1
ATP8A1	1	1	1	1	1	1	1	62.5732158116307	1	1	1	1	1	1
ATP8A2	1	37.0752553056072	1	1	46.2117668782841	1	1	1	1	1	1	1	1	1
ATP8B1	1	1	59.2006114536997	40.0267129961156	1	1	1	1	1	1	54.3261654039127	1	35.748505364626	1
ATP8B2	29.1617545335178	1	1	1	1	1	1	48.7129766262129	1	1	1	1	1	1
ATP8B4	1	1	1	1	1	1	1	52.2639306210551	1	40.5967360655636	1	1	1	1
ATP9A	1	1	1	33.5022916943315	1	1	1	1	1	1	1	1	1	1
ATPAF1	1	1	1	1	1	1	1	1	38.7452872869779	1	1	23.8940836033939	39.9924595449751	1
ATRN	1	22.3317282963329	1	1	1	1	1	1	49.5728579677404	1	1	1	1	1
ATRNL1	1	1	1	1	1	1	1	1	47.4404483830068	1	1	46.403958133011	1	1
AVEN	26.786253545398	24.7776969260801	1	1	1	1	1	1	1	1	1	32.6667218745811	1	1
AVPI1	1	1	1	1	1	1	74.1957933455063	1	1	1	1	39.2329235052558	1	1
AVPR1A	1	45.0568472524967	1	1	1	1	1	1	1	1	110.93484065757	1	64.2556364998551	1
AXIN2	1	1	1	1	59.6119632065949	49.4577107482823	1	1	1	1	1	1	1	1
B3GALNT2	25.2112917139273	1	1	1	38.3489206631284	1	1	1	1	1	1	39.9331926603438	58.6931854136524	1
B3GNT2	1	1	45.8127229621823	33.9627391384168	1	1	1	1	1	1	73.3979879809751	1	74.4473006663585	1
B4GALNT3	1	1	1	34.728439527871	1	1	1	1	1	1	1	1	1	1
B4GALT2	1	31.0496272551562	1	1	1	1	1	1	1	1	1	1	1	1
B4GALT5	128.851696240467	1	65.0304906413595	26.5690366491988	1	1	1	1	27.0890980665931	34.1566044524965	1	34.2227169380193	1	1
B4GALT7	1	36.0034092809893	1	22.0271602236205	47.1585101601055	1	1	1	30.3586684325262	1	1	1	1	1
B4GAT1	1	31.3090601172273	1	1	1	48.3902265665285	47.4794727264582	1	52.2795400971062	1	1	64.2667280889068	1	1
BAALC	1	1	36.8275073280777	1	1	1	1	1	1	1	1	1	1	1
BACE2	1	26.941986004936	136.300989431493	165.034119598719	34.8682920201171	55.2214446232491	1	1	1	1	1	1	1	1
BACH2	29.0182205005757	1	1	1	1	1	1	1	1	1	1	1	1	1
BAG2	140.362463213808	51.9618854165851	1	1	48.4540247124351	62.3509546947676	62.4926778800845	1	40.7447624229896	1	80.585286815554	55.2856877159615	1	37.3324275222858
BAG3	1	1	50.5892642807313	1	1	1	1	1	1	1	1	1	1	1
BAIAP2	1	1	42.3916314238267	35.7688071312725	1	1	1	1	1	1	1	1	1	1
BAMBI	36.2727285630423	71.9798265909547	1	1	92.0834961705708	1	1	1	1	1	1	78.1946477926174	1	1
BANK1	1	1	1	1	1	1	1	1	1	81.1323411972273	1	1	1	1
BATF	1	1	1	1	1	1	1	72.7390799335437	1	1	1	1	1	1
BBS2	29.7506596358068	1	1	1	1	1	1	1	30.7557779834448	1	1	34.3839161134062	1	1
BBS7	1	26.1549053259539	1	1	1	1	1	1	1	1	1	25.1712101689581	1	1
BCAM	1	1	564.622680180779	191.012533876553	1	1	1	1	86.8069726487103	1	159.564190268824	1	725.325503769365	1
BCHE	1	1	1	1	1	80.6113815002961	1	1	1	1	1	1	1	1
BCL11A	1	1	1	38.4788422078444	1	1	1	1	1	95.0172256931082	1	1	1	1
BCL11B	1	1	1	1	1	1	1	127.727283605252	1	1	1	1	1	1
BCL2	28.7828320661512	50.8598582116376	1	1	1	1	1	148.687003679208	41.7833014121629	1	1	46.1140235144048	1	1
BCL2A1	1	1	1	1	1	1	1	1	1	116.229477539261	1	1	1	1
BCL2L1	1	1	41.7165440407297	46.474958959651	1	1	1	1	1	1	1	1	38.2746723144511	1
BCL2L11	1	1	1	1	1	1	1	1	1	45.0007099913187	1	1	1	1
BCL2L13	1	1	1	1	1	1	1	1	23.8685406269242	1	1	1	1	1
BCL3	1	1	50.526245986671	1	1	1	1	1	1	1	1	1	1	1
BCL6	1	1	1	24.5257775794071	1	73.8903421989878	1	1	1	68.0150957129406	84.5920229332761	34.2628665565689	87.6969526441468	1
BCL6B	1	1	45.7698212866457	1	1	1	1	1	1	1	1	1	1	1
BCL7A	1	1	1	26.6841836257098	1	1	1	1	29.7910837540886	1	1	1	1	1
BCL7B	24.1252548756411	1	40.7640282650403	31.2784640003245	1	1	1	1	1	34.5035383521674	30.8449858363471	1	1	1
BCO2	1	1	1	1	1	1	1	1	55.7963105110808	1	1	1	1	1
BCR	1	1	45.7821556498899	36.9172295849063	1	1	1	1	1	1	1	1	1	1
BDKRB2	1	58.4941921696925	1	1	52.9061900732786	1	1	1	1	1	1	1	1	1
BEND5	1	1	1	1	1	1	1	1	24.5063481640639	1	1	32.4589015323075	1	1
BEND7	1	1	35.0442740647167	43.4532861402512	1	1	1	1	1	1	1	1	1	1
BEX1	1	1	1	1	1	1	1	1	276.534264831406	1	1	46.5715266906145	1	1
BEX2	61.9185691663734	1	35.0219357672915	58.592056914935	1	1	99.902880966784	1	112.904991229991	1	1	94.3672281886041	1	1
BEX5	1	1	1	1	1	1	1	1	42.7636989820953	1	1	1	1	1
BGN	57.4867511503511	89.4181504470228	1	1	376.963757694443	286.853761342887	1	1	1	1	438.102739804688	71.4295207039034	319.867690609712	179.808458474798
BHLHE40	1	1	83.1526912272603	71.1230852985332	1	1	1	84.5198533380068	1	56.8257016552298	1	52.5012996558554	63.0572199418465	1
BHLHE41	1	1	1	59.2135872931556	1	1	1	1	1	50.1572192949439	1	46.7444622695858	1	64.1865830501631
BHMT2	1	45.3215949321357	1	1	37.9067495142931	1	1	1	1	1	1	1	1	36.056233743247
BICC1	89.4111637638578	1	1	1	90.3832324873734	134.011775029387	82.2201810656196	1	1	1	1	103.982944309484	1	1
BICD1	67.4123152898058	23.7378959492589	1	156.944129422964	59.1351498801601	1	81.6499507883381	1	51.6165054517009	1	1	115.993876406922	1	1
BICD2	27.4610288164059	1	1	1	1	1	1	1	1	59.5947429123144	1	1	1	1
BICDL2	1	1	1	34.134801393447	1	1	1	1	1	1	1	1	1	1
BIN2	1	1	1	1	1	1	1	236.832608130479	1	125.021579756135	1	1	1	1
BIRC3	1	1	1	90.7528003614111	1	1	1	93.9221483157677	1	117.315027954394	1	1	1	1
BLZF1	27.5378561276784	22.7423689742712	1	22.9175278880479	1	1	1	1	1	1	1	30.7739264135391	1	26.9204182713655
BMERB1	1	1	1	1	1	1	52.6565317755263	1	1	1	1	1	1	1
BMP1	33.1215617589085	76.2982388359994	1	1	136.825003659805	70.1291298005119	1	1	1	1	73.6165192965552	1	1	32.7948206388393
BMP2	1	1	1	1	55.5750610365252	1	1	1	1	1	64.8773932401259	1	41.9959078569095	1
BMP2K	1	1	36.3872227871384	1	1	1	1	1	1	123.545299972403	1	1	1	1
BMP3	43.9896195286806	1	1	1	1	1	1	1	1	1	1	1	1	1
BMP4	1	1	1	1	1	1	1	1	1	1	1	1	1	31.0605334365468
BMP6	26.6793207915832	1	1	1	1	1	1	1	1	1	1	1	1	1
BMP7	1	1	1	1	1	1	1	1	1	1	1	1	1	44.4528774581984
BMPR1B	1	1	1	50.564036491435	1	1	1	1	29.7662597762406	1	1	68.0737174909184	1	1
BNC2	138.927051204964	1	1	1	43.5594807303944	154.098477188997	89.9850081526051	1	50.8811650796077	1	1	120.558105882469	1	1
BOC	43.8292674597566	1	1	1	1	175.827263926979	1	1	1	1	1	64.3299318324414	1	1
BOK	1	31.3397165556872	1	29.4193672540203	35.5171053973472	1	1	1	1	1	1	1	1	1
BOLA1	1	1	1	21.4027128344958	1	1	1	1	30.7639843315808	1	1	1	1	1
BPHL	1	22.5584508088153	1	1	1	1	1	1	1	1	1	24.7179534906015	1	1
BRI3BP	1	1	1	1	1	1	1	1	1	45.3959496829363	1	1	1	1
BRWD3	1	1	1	1	1	1	1	1	1	35.6044288404818	1	30.9228709118088	1	1
BSCL2	1	1	1	1	1	1	48.8223759657011	1	22.051473389562	1	1	1	1	1
BSPRY	1	1	1	29.950722668618	1	1	1	1	1	1	1	1	1	1
BST1	1	1	1	1	1	44.5000033167914	1	1	1	53.8278768267959	32.0351097265968	1	1	1
BST2	1084.94169979195	1	534.385080944927	127.254915348343	1	146.13417257213	1169.03671594923	253.057859973605	388.188356064182	260.557645415257	228.348522899141	959.452832604856	356.679681552504	1
BTBD2	1	27.695810689102	1	21.1386797001671	1	1	1	1	1	1	1	1	1	1
BTBD3	1	74.1395352625444	1	77.2949719955615	1	1	1	1	30.0697631701896	1	1	1	1	1
BTK	1	1	1	1	1	1	1	1	1	92.3451375779064	1	1	1	1
BTN3A1	1	1	39.7611996341266	1	1	1	1	87.7605605192636	1	30.701577076845	1	30.773652191859	1	1
BTN3A3	1	1	34.292479567299	1	1	1	1	50.6670139635741	1	1	1	1	1	1
BTRC	1	1	1	1	1	1	1	1	1	1	1	27.4985315457573	1	1
BX284668.5	1	1	1	1	1	1	1	1	1	1	1	1	1	30.1838897898565
BX890604.1	1	1	1	52.2529100125983	1	1	1	1	1	1	1	1	1	1
C11orf1	29.8722210392076	24.6096035069058	31.1374866986308	43.4671290995053	1	1	39.1585503496725	1	51.2642260968522	1	1	31.7142645373636	1	1
C11orf54	40.6109226730647	23.0920383427156	30.304886421645	51.523044668218	1	1	39.5475849640518	1	49.0226840388888	1	1	38.7748344860705	1	1
C11orf95	1	1	1	1	51.8299794767351	1	1	1	1	1	1	1	1	1
C11orf96	1799.96940903183	645.305603261429	121.315260335198	1	528.151771506945	176.84445332892	855.994324849921	1	224.09029634966	1	1229.9354636791	481.189858997824	2955.69811618639	103.505724169977
C12orf29	32.8382916240795	1	1	24.4361416080813	1	1	1	1	1	1	1	1	1	1
C12orf75	1	1	1	241.539165368513	1	56.8826988925467	1	124.877305326115	1	1	131.424792816161	1	431.393003009353	1
C12orf76	30.8822552652775	31.9825944272448	1	32.2987529845605	30.8357719741526	1	41.8507008557836	1	27.9784351796876	1	1	44.0960122388405	1	37.0349946423934
C14orf132	1	64.1174388745643	45.7568655470492	1	88.5940789189025	50.7281055740341	1	1	1	1	1	1	1	58.5957799032222
C15orf39	1	1	1	1	1	1	1	1	1	47.5209793118949	1	1	1	1
C15orf48	1	1	1	1	1	1	1	1	1	130.483918260665	1	1	1	1
C16orf54	1	1	1	1	1	1	1	75.1660830676599	1	47.2647164221261	1	1	1	1
C16orf58	1	30.2309283617587	1	34.3476516578124	32.336880200483	1	1	1	26.4958471039444	1	1	27.382737478373	1	31.8326585948078
C16orf87	30.018253772116	29.8232444362197	1	1	36.3592991777894	1	1	1	1	1	1	1	1	1
C16orf89	1	1	1	1	1	76.3229802752043	1	1	1	1	1	1	1	1
C16orf91	28.1218050036761	21.9622203355057	1	29.260191326223	1	1	1	1	1	1	1	1	1	1
C17orf49	1	1	1	1	1	1	1	1	22.4188877632821	1	1	1	1	1
C17orf58	1	74.7677355136071	1	29.4357059408265	1	55.771632201633	1	1	1	1	1	1	1	57.6991504527953
C18orf21	26.2554215117402	1	1	1	1	1	1	1	33.3604966040424	1	1	1	1	1
C18orf32	30.0714629285224	24.0525638621052	1	31.7985860367039	1	1	124.112655780527	1	93.3615941538185	31.8467367230266	1	1	48.5584039820405	1
C19orf12	1	24.7047421214199	1	1	31.6126515793851	1	1	1	1	1	1	1	1	1
C19orf33	1	1	1	243.322766409426	1	1	1	1	1	1	1	1	1	1
C19orf38	1	1	1	1	1	1	1	1	1	61.3623598631554	1	1	1	1
C19orf48	49.4191422973187	67.6064783117392	1	35.924014298657	1	1	1	1	60.6031769091379	1	1	34.4698781451276	1	77.4964237939171
C1GALT1	1	1	1	43.3179081069076	1	1	1	59.2173449840781	1	37.7618817116451	1	1	1	1
C1QA	1	1	1	1	1	1	1	1	1	1169.30393244389	1	1	1	1
C1QB	1	1	1	1	1	1	1	1	1	1149.49641351876	1	1	1	1
C1QC	1	1	1	1	1	1	1	1	1	800.80907251852	1	1	1	1
C1QTNF1	59.4057	1	1	1	1	1	1	1	40.0840671827999	1	123.884381352868	37.3617043188121	266.550119512353	1
C1QTNF2	1	1	1	1	1	1	1	1	1	1	1	1	55.6193110985655	1
C1QTNF3	1	1	1	1	1	63.2963015478891	1	1	1	1	1	1	1	1
C1QTNF4	93.8998741669265	52.3655400187374	1	1	37.6644249159857	1	89.3941727066738	1	100.718073172212	1	39.2471527319023	50.3518855826644	1	40.3631706550541
C1QTNF6	1	34.923754494913	1	1	49.4426251890391	1	1	1	1	1	1	1	1	1
C1QTNF7	1	1	1	1	1	1	1	1	1	1	1	33.9876598927785	55.315192238827	1
C1R	597.660762673878	571.517659524576	1	1	436.688894229329	1141.41964710144	471.564919901784	1	174.054006444392	1	466.356701883346	627.004893882985	1	320.831778228994
C1RL	38.4798345349347	35.3443214004362	1	31.3195270986789	47.3280303153963	62.5790675846644	40.8934246785628	1	1	1	1	46.8341603105856	1	1
C1S	725.624805775684	542.131112272605	1	1	496.364961765438	864.153042227019	602.348724451968	1	150.737382205091	1	414.352820448583	612.858500171248	1	307.802091469145
C1orf115	1	1	129.831527311841	1	1	1	1	1	77.4554064756733	1	1	1	1	1
C1orf141	1	1	1	1	1	1	1	1	45.9439386656466	1	1	1	1	1
C1orf162	1	1	1	1	1	1	1	80.9992736630353	1	319.398569537584	1	1	1	1
C1orf174	23.7172206150391	1	1	25.8305151089957	1	1	1	1	1	1	1	1	1	1
C1orf198	1	1	1	1	32.2214032556542	1	1	1	1	1	60.8281183274976	1	36.4177814541271	1
C1orf21	48.9989510513484	54.6102632114276	77.5848553045721	1	1	152.931882426732	71.8431072310806	1	1	1	71.5071717364537	115.248546372944	1	91.2169678812157
C1orf54	1	39.6634446250655	85.6420525538344	1	42.0717895795267	39.6452019364519	1	1	1	54.6624521919757	100.85336263369	1	108.672539637432	1
C2	1	45.9185938270777	1	1	1	137.325445862799	1	1	1	59.8662611241858	1	38.8972258732126	1	1
C20orf27	111.739086450489	192.521020371663	1	1	64.3863387119307	1	90.1198106553854	1	33.2587309162743	60.3585911064772	193.370732005535	36.5564728462434	37.2112755485377	99.4813818536664
C21orf2	34.430925098069	30.7076250718202	1	27.358601801514	42.3082009847875	1	1	1	1	1	33.3905424278992	1	1	1
C21orf91	1	1	1	1	1	1	1	41.6442207784209	1	1	1	1	1	1
C2CD2	28.8890255322446	1	37.6211003845944	1	1	1	1	1	73.6392566205217	1	1	1	1	1
C2CD4A	1	1	1	60.3664806660272	1	1	1	1	1	1	1	1	1	1
C2CD4B	1	1	217.585544750539	274.71339803157	1	1	1	1	1	1	1	1	1	1
C2CD5	1	1	1	1	1	1	1	1	1	27.707321426647	1	26.4026153114635	1	1
C2orf27A	1	1	1	1	1	1	1	1	38.5926992584467	1	1	1	1	1
C2orf40	1	1	1	1	1	1	1	1	1	1	1681.94620991248	1	356.194696539843	1
C2orf74	27.8118646739189	1	33.8925233499422	1	1	1	1	1	58.7078721846965	1	1	1	1	1
C2orf88	1	1	1	374.925645034237	1	1	1	1	1	1	1	1	1	1
C3	383.921370254873	46.7352969454687	1	370.505180139971	1	1746.72715969846	104.167258317788	1	1	94.5263964592302	1	720.181204808977	1	1
C3AR1	1	1	1	1	1	1	1	1	1	152.629757287236	1	1	1	1
C3orf38	1	21.7641576466262	1	21.2162519266639	32.6005648657678	1	1	1	25.8657944840839	30.3107179324809	1	1	1	30.7346400858853
C4BPA	1	1	1	216.529652410121	1	1	1	1	1	1	1	1	1	1
C4BPB	1	1	1	1	1	1	1	1	123.606263327435	1	1	1	1	1
C5AR1	1	1	1	1	1	1	1	1	1	231.493091299547	1	1	1	1
C5AR2	1	1	1	1	1	1	1	1	1	47.2708080049527	1	1	1	1
C6orf106	25.1255014875239	1	1	29.2757535113834	1	1	1	1	1	1	1	1	1	1
C6orf120	30.5165089405595	1	1	1	1	1	1	1	1	1	1	1	1	29.1218470816964
C6orf132	1	1	1	36.9309811320939	1	1	1	1	1	1	1	1	1	1
C6orf141	1	1	1	40.3439577665591	1	1	1	1	1	1	1	1	1	1
C6orf203	1	33.2407782035237	1	25.5558785956956	1	1	1	1	1	1	35.5138970314034	27.2801864413453	1	34.5008694232502
C7	578.121332106704	1	85.4863495414856	1	1	1792.72820260961	729.018203526466	1	198.506018741843	1	1	1942.19526218006	1	155.163390356319
C8orf76	1	31.2015939596417	1	21.2233166590361	29.1036934963897	1	1	1	1	1	1	1	1	1
C9orf3	169.130181126452	250.033518935358	83.2154522705079	47.5465958134571	264.676475790983	108.08538552897	1	1	1	1	274.59174997103	168.338821682446	180.115629333291	297.380113071242
C9orf40	1	1	36.7703183051485	1	1	1	1	1	1	1	1	1	1	1
C9orf85	1	21.4892852212624	1	1	1	1	1	1	1	1	1	1	1	1
CA11	1	1	1	1	1	1	1	1	32.2747	1	1	29.3239647999348	1	1
CA12	1	1	1	89.6312949903849	1	1	1	1	1	1	1	1	1	1
CA4	1	1	133.561071406166	1	1	1	1	1	1	1	1	1	1	101.153531907256
CA8	1	1	1	46.2970269895547	1	1	1	1	1	1	1	1	1	1
CAAP1	1	1	1	34.8753846365561	1	1	1	1	1	1	1	1	1	1
CAB39L	32.0986662520977	1	1	1	1	1	1	1	26.3094864101848	1	1	37.4557597103431	1	1
CABIN1	1	1	1	22.2969264904132	1	1	1	55.5885039470377	1	1	33.5476758025246	1	70.0591936946843	1
CABP1	1	1	1	1	1	1	1	1	1	1	1	1	50.9980734124978	1
CACHD1	1	1	55.8712420023957	1	1	1	1	1	1	1	1	33.8459457578717	1	1
CACNA1A	1	1	1	1	1	1	1	1	1	1	1	1	41.3687988563685	1
CACNA1C	1	1	1	1	1	1	1	1	1	1	1	1	46.9277268065334	1
CACNA1D	1	69.9836132894102	1	1	73.1483152385402	1	1	1	1	1	64.3083388810386	1	1	133.136394307549
CACNA1G	1	27.9717584570448	1	1	39.585534426141	1	1	1	1	1	1	1	1	1
CACNA1H	1	1	1	1	1	1	1	1	1	1	1	28.9611792572286	55.0522531243124	1
CACNA2D1	29.8705483581328	1	1	1	1	41.4105743709503	1	1	34.0227451919886	1	1	37.1103734157527	48.8817463828692	1
CACNB3	42.5826424305221	41.6643770299104	1	1	53.7417412057902	1	1	1	1	1	1	30.7935908784317	1	1
CADM1	1	1	1	184.970245067248	1	1	1	1	1	1	1	1	1	1
CADM3	1	1	1	1	1	72.2476062072566	1	1	1	1	1	1	1	1
CADM3.AS1	1	1	45.8291502111185	1	1	1	1	1	1	1	1	1	1	1
CADM4	1	1	1	1	44.2668850999051	1	1	1	1	1	1	1	1	1
CADPS	1	1	1	1	1	1	1	1	1	1	1	66.2358485252019	1	1
CADPS2	1	1	57.9066625947894	24.9332063740498	1	49.1815	1	1	1	1	1	46.563030429795	1	1
CALB2	1	1	1	1	1	1	1	1	80.2773174683664	1	1	1	1	1
CALCRL	28.6547675918718	31.1673228402218	331.815210722249	1	1	1	45.829716024626	1	1	1	43.7363751341015	1	1	1
CALHM6	1	1	1	1	1	1	1	1	1	87.7414555848685	1	1	1	1
CAMK1D	1	1	1	1	1	1	1	1	1	48.2967690110045	1	1	1	1
CAMK2G	1	1	1	1	1	1	1	1	1	1	40.5420378232884	1	100.202493445859	1
CAMK4	1	1	1	1	1	1	1	74.0523633152251	1	1	1	1	1	1
CAP2	1	1	1	1	1	1	1	1	1	1	1	1	93.6032027028362	1
CAPG	1	1	1	110.043778779999	1	52.715821673254	1	205.202727788929	1	336.706835066607	1	1	1	1
CAPN12	1	1	1	1	1	1	1	52.8917576691692	1	1	1	1	1	1
CAPRIN2	1	1	1	1	1	1	1	1	1	1	1	45.4544136142636	1	1
CAPS	1	1	1	326.481709390676	1	1	1	1	1	1	1	1	1	1
CARD10	1	1	40.800675044419	1	1	1	1	1	1	1	1	1	1	1
CARD16	49.6437605361052	1	95.9767704161032	1	1	1	1	176.589661699594	41.6559719756417	202.332363439566	1	57.2494795638793	1	1
CARD6	1	1	33.2309141278774	1	1	1	1	1	1	1	1	1	1	1
CARD8	1	1	100.777127250777	1	1	1	1	87.7259510814242	1	86.7474890838792	1	1	1	1
CARF	1	1	1	1	1	1	1	1	1	1	1	28.2592863779564	1	1
CARM1	27.3963829411044	36.5636308629984	1	23.199657783412	38.3467464932108	1	1	1	1	1	1	1	1	1
CARMIL1	1	1	1	36.0473366879627	1	59.2456439749997	1	1	1	1	1	32.5121328629068	1	1
CARMN	113.640222031617	147.22988396283	1	1	317.040852473381	314.253813980484	73.1620575073041	1	1	1	817.454557572397	245.847613571413	784.565917120937	223.297909210053
CARS	1	22.9610980686544	1	1	41.2388150269651	1	1	1	1	25.0162838624616	1	1	1	1
CASC15	25.9853065275782	51.3118948888178	1	1	121.006997289165	1	1	1	1	1	63.7010258885427	68.6852796291882	1	1
CASKIN2	1	1	69.1768792805642	1	1	1	1	1	1	1	1	1	1	1
CASP1	1	1	33.5508155988575	1	1	1	1	85.9039500733744	1	161.555280174239	1	1	1	1
CASP10	1	1	42.657167184325	1	1	1	1	1	1	25.7791133237483	1	1	1	1
CASP2	1	22.9574218821667	1	1	1	1	1	1	1	1	1	1	1	1
CASP3	1	1	1	1	1	1	1	50.2549205296697	1	33.0304982154234	1	1	1	1
CASP6	1	1	1	42.9116155892302	1	1	1	1	1	1	1	27.8485933125668	1	1
CASP8	1	1	1	46.6563074099885	1	1	1	142.859744414455	1	56.6873770027603	1	1	1	1
CASQ2	1	1	1	1	1	1	1	1	1	1	1	1	111.839119940552	1
CASTOR3	1	1	1	39.287937323622	1	1	1	1	1	1	1	1	1	1
CASZ1	1	1	1	38.4561264111315	1	1	1	1	1	1	1	1	1	1
CAV1	1044.14350734464	157.279117212152	1179.5904454159	1	231.232971699036	381.396985539342	344.099499886788	1	73.0646333605486	1	1422.39297984437	216.421790587209	1493.58662944883	202.743417712436
CAV2	217.909229612336	35.6656553046437	257.343638747196	1	52.3124100404329	76.4481778319328	75.2126117464707	1	98.9878929311396	1	265.352386497562	83.2895676879768	536.784730232398	54.3032105146621
CAVIN1	267.138042758323	142.878082596231	518.417497236052	1	204.709866153755	313.041672279931	220.752481610887	1	44.2943	1	382.308876639084	164.241749985826	614.812441506467	161.388233581376
CAVIN2	38.8304553308456	1	588.457572782795	1	1	85.527680474528	74.8698652232917	1	1	1	85.0792843954243	125.414400557598	1	1
CAVIN3	51.8045071196855	137.829	78.8449914464079	1	118.444930654302	171.414650894858	61.9248177047596	1	38.3023591824705	1	299.005957070697	64.0982660102628	539.861245505551	111.01678126831
CBFA2T2	1	27.1275381608904	1	23.9751984849324	1	38.9047846711668	1	1	1	1	1	30.4903646829734	1	1
CBLL1	28.2822952874014	1	1	1	1	1	1	1	1	1	1	1	1	1
CBR3	37.0862973392171	1	1	1	1	1	1	1	1	1	1	1	1	1
CBX7	1	1	1	1	1	1	1	1	1	1	1	1	62.2349801418096	37.8904313685893
CC2D2A	1	21.8597373430899	1	1	1	38.2594154749627	1	1	1	1	1	1	1	1
CCBE1	32.0370946928569	1	1	1	1	1	57.3882223296375	1	90.2848280162723	1	1	1	1	78.9739638358151
CCDC102B	1	1	1	1	1	1	1	1	1	1	162.942816940101	1	1	1
CCDC112	1	24.8670702789292	1	1	44.3994584970343	1	1	1	1	40.1196683406304	34.6120492462596	1	1	1
CCDC117	1	23.5569977563026	1	28.3586173287979	41.4339150621058	1	1	1	1	1	1	1	1	1
CCDC122	1	1	1	22.5250739069863	1	1	1	1	41.4398931370917	1	1	27.3065381507935	1	1
CCDC125	1	1	1	32.3259379267581	1	1	1	1	1	1	1	1	1	1
CCDC144A	1	24.7023728205652	1	1	1	1	1	1	30.1550934845642	1	1	34.3824674318238	1	1
CCDC146	1	1	1	296.218969626466	1	1	1	1	1	1	1	1	1	1
CCDC170	1	44.4124329576803	1	1	36.4997564448187	1	1	1	1	1	1	59.4069869330278	1	33.7520800858697
CCDC178	1	1	43.3201550960909	1	1	1	1	1	1	1	1	1	1	1
CCDC18.AS1	1	1	1	1	1	1	47.5470995210268	1	44.5637221610306	1	1	1	1	1
CCDC184	1	1	1	1	1	1	1	1	1	1	1	32.6928052688085	1	1
CCDC28B	1	31.6724973496501	1	1	1	1	1	1	1	1	38.3933256411399	1	1	1
CCDC3	1	1	52.2990911172799	1	1	1	65.8397339409744	1	38.3622643031271	1	102.889821264575	1	283.185328717918	1
CCDC34	1	1	1	40.8160363715023	1	1	1	1	80.1709473746684	1	1	34.2934105015307	1	1
CCDC68	1	1	71.5656082780708	1	1	1	1	1	1	1	1	1	1	1
CCDC69	1	1	113.613002752838	1	1	1	1	92.4849916504655	72.9447954263541	88.5993387310475	1	37.5037045098181	1	1
CCDC71L	1	85.8214228814022	1	28.0850841020702	282.10454495176	90.9968990944662	1	1	1	1	58.1835797525242	30.5174806486422	50.8688566612705	1
CCDC74A	1	34.5200152776067	1	1	52.2228847337979	1	1	1	45.3398764779847	1	1	25.4576402414861	1	29.7826387619021
CCDC74B	1	42.4970475583615	1	1	1	1	1	1	1	1	1	1	1	40.8032398587718
CCDC8	1	26.1467431084276	1	1	1	1	1	1	25.8250174798276	1	1	50.4655662401367	1	31.8954936319163
CCDC80	240.33565102416	133.59442147817	1	1	98.7072883096493	3418.80944296788	237.479853141222	1	1	1	242.511977896432	265.558310506209	93.6833043467945	201.481081571332
CCDC84	1	1	1	1	38.4426050509471	1	1	1	1	1	1	1	1	1
CCDC88B	1	1	1	1	1	1	1	70.681737873724	1	53.2351537635263	1	1	1	1
CCDC88C	1	1	1	1	1	1	1	144.142112235476	1	1	1	1	1	1
CCDC92	30.6589223429323	26.1046744353039	1	1	1	1	1	1	38.5608121500449	1	1	1	1	1
CCL14	1	1	334.958708190759	1	1	1	1	1	1	1	1	1	1	1
CCL19	1	1	1	1	1	1	1	1	1	1	805.979097322679	1	1	1
CCL2	1	1	1	1	1	96.7362795273215	1	1	1	1	502.849908420272	1	1	1
CCL21	1	1	1	1	1	1	1	1	1	1	255.196002317692	1	1	1
CCL23	1	1	56.6664602386734	1	1	1	1	1	1	1	1	1	1	1
CCL28	1	1	1	47.4450238351204	1	1	1	1	1	1	1	1	1	1
CCL3	1	1	1	1	1	1	1	314.688132192219	1	1	1	1	1	1
CCL4	1	1	1	1	1	1	1	1638.88632734658	1	1	1	1	1	1
CCL4L2	1	1	1	1	1	1	1	380.40641372595	1	1	1	1	1	1
CCL5	1	1	1	1	1	1	1	2649.59528623773	1	1	1	1	1	1
CCM2L	1	1	61.0382421841845	1	1	1	1	1	1	1	1	1	1	1
CCN2	1	1	1	1	1	1	81.3580588933647	1	1	1	1	1	1	1
CCN5	1	1	1	1	1	1	491.214205501137	1	98.993291074074	1	1	1	1	1
CCND1	1	1	71.1557867206565	149.342720650864	1	1	1	1	1	1	69.3577422864026	63.9967361290257	168.385578269797	1
CCNT1	1	1	30.5149413644756	24.2202582966761	43.8654308348603	1	1	1	1	1	1	26.6790599693803	1	1
CCR1	1	1	1	1	1	1	1	1	1	144.691035987316	1	1	1	1
CCR2	1	1	1	1	1	1	1	1	1	58.1899033114394	1	1	1	1
CCR7	1	1	1	1	1	1	1	72.7329147929705	1	1	1	1	1	1
CCZ1B	26.7259315224155	1	1	1	1	1	1	1	1	1	1	1	1	1
CD109	1	1	90.3333304571302	1	1	61.6113519075267	1	1	1	1	1	1	1	1
CD14	1	1	1	1	1	1	1	1	1	928.181	1	1	1	1
CD160	1	1	1	1	1	1	1	83.8088460571895	1	1	1	1	1	1
CD163	1	1	1	1	1	1	1	1	1	541.180421958067	1	1	1	1
CD180	1	1	1	1	1	1	1	1	1	52.6062315638221	1	1	1	1
CD1D	1	1	1	1	1	1	1	1	1	67.0148371965071	1	1	1	1
CD2	1	1	1	1	1	1	1	785.769026970663	1	1	1	1	1	1
CD200	1	1	81.3549341866103	61.1519598919449	1	1	1	1	1	1	1	46.8317530858092	1	1
CD22	1	1	1	1	1	1	1	1	65.7181926556638	1	1	73.6596329075166	1	1
CD226	1	1	1	1	1	1	1	86.1632407106607	1	1	1	1	1	1
CD24	1	297.926184455383	1	1419.42686767141	360.217350731872	1	1	1	1	1	40.7198441945885	1	1	145.666568541868
CD247	1	1	1	1	1	1	1	440.251339419045	1	1	1	1	1	1
CD248	1	303.649237550579	1	1	250.786785153408	152.28043236491	1	1	1	1	150.450467530195	1	1	139.118600018843
CD27	1	1	1	1	1	1	1	170.223953925148	1	1	1	1	1	1
CD27.AS1	1	1	1	1	1	1	49.8488622363525	1	30.7995123998483	1	1	1	1	1
CD276	30.7568851445596	40.1267216370554	1	25.3771196747208	86.7731109808405	41.0313545677125	1	1	1	1	35.5273743072283	1	1	1
CD300A	1	1	1	1	1	1	1	99.876872994249	1	86.1634227868472	1	1	1	1
CD300E	1	1	1	1	1	1	1	1	1	156.91384550465	1	1	1	1
CD300LF	1	1	1	1	1	1	1	1	1	39.9975547139471	1	1	1	1
CD302	114.960310860793	30.9828779596576	37.1681864573349	1	1	95.6902731112055	132.215352512145	1	39.9471704914331	142.215120262513	56.7264454580182	55.3957101410264	1	60.9095692387993
CD33	1	1	1	1	1	1	1	1	1	76.6293139948895	1	1	1	1
CD34	1	1	452.308618398812	1	1	85.774461184872	1	1	1	1	1	28.614527756102	1	1
CD36	1	1	1	1	1	1	1	1	1	244.577941493875	102.905550605587	1	1	1
CD37	1	1	1	1	1	1	1	379.061466797631	1	528.369477895279	1	1	1	1
CD38	1	1	1	1	1	1	1	86.069312915244	1	36.0489307996448	1	1	1	1
CD3D	1	1	1	1	1	1	1	765.315204180667	1	1	1	1	1	1
CD3E	1	1	1	1	1	1	1	656.315604960887	1	1	1	1	1	1
CD3G	1	1	1	1	1	1	1	517.731463629644	1	1	1	1	1	1
CD4	1	1	1	1	1	1	1	1	1	215.57441182216	1	1	1	1
CD40	1	1	68.8286278917192	1	1	46.2546501554938	1	1	1	50.0577926752854	1	1	1	1
CD40LG	1	1	1	1	1	1	1	81.1421925241373	1	1	1	1	1	1
CD44	1	144.589635773624	1	93.8010689218952	130.625773626204	108.194252391961	1	301.753875169729	1	494.483175838338	431.496483114517	48.8588964101287	140.030303357349	129.401008915622
CD48	1	1	1	1	1	1	1	500.574	1	309.579045289602	1	1	1	1
CD52	1	1	1	1	1	1	1	1275.41983555527	1	558.562437417733	1	1	1	1
CD53	1	1	1	1	1	1	1	329.756622907149	1	350.198572372034	1	1	1	1
CD6	1	1	1	1	1	1	1	81.7031946626031	1	1	1	1	1	1
CD68	1	29.790124811401	1	1	1	1	1	1	1	564.55637553751	1	1	1	1
CD69	1	1	1	1	1	1	1	507.206081790058	1	1	1	1	1	1
CD7	1	1	1	1	1	1	1	823.597265265688	1	1	1	1	1	1
CD74	41.2823824255065	1	1554.55494611798	986.946114177896	72.4738334763829	114.070620684195	1	301.142529490619	130.150446672316	5171.24627169133	1	108.08637679299	1	1
CD79A	1	1	1	1	1	1	1	1	1	128.04333809211	1	1	1	1
CD79B	1	1	73.1829368922726	1	1	1	1	1	1	67.610728616619	1	1	1	1
CD83	1	1	1	1	1	1	1	1	1	59.5186794959896	1	1	1	1
CD84	1	1	1	1	1	1	1	82.7114695289251	1	215.698737066434	1	1	1	1
CD86	1	1	1	1	1	1	1	1	1	119.349152655961	1	1	1	1
CD8A	1	1	1	1	1	1	1	266.029055485588	1	1	1	1	1	1
CD8B	1	1	1	1	1	1	1	156.276658994236	1	1	1	1	1	1
CD9	54.8257434719307	1	288.155539725148	772.751804848752	1	248.35932384697	1	67.299218216675	71.7890473543792	138.399468552133	179.935406247556	60.2956173951094	631.709886931205	54.3539209491424
CD93	1	1	406.542784007194	1	1	1	1	1	1	200.452689554118	1	1	1	1
CD96	1	1	1	1	1	1	1	280.367957626513	1	1	1	1	1	1
CDA	1	1	80.696154641288	1	1	1	1	1	1	64.9466938561557	1	1	1	1
CDC14A	1	1	1	1	1	1	1	66.6445811973469	1	1	1	1	1	1
CDC37L1	53.8580158664149	26.6307316116615	1	28.2772638730946	1	32.1201231661065	48.4543950982691	1	31.0123726166871	1	67.9885159948461	40.5649154355527	47.1500835637405	1
CDC42EP1	53.9181605996642	1	38.7815847493204	1	46.2247161915938	51.1350517261898	1	1	1	1	50.5200565324778	1	1	1
CDC42EP2	28.8559057529636	1	1	1	1	1	1	1	1	1	1	32.0232416471024	1	32.3245728047811
CDC42EP3	50.2319381079898	1	95.7077604267271	25.4531418708616	1	1	60.1768837259693	88.2593076306995	1	91.6644124417553	1	141.258275434676	1	66.4314215097733
CDC42SE2	41.1960330802518	1	32.2563461643868	88.9866200283304	1	1	1	275.789805583214	42.1352928245063	96.2269621300372	1	1	1	1
CDCA7	1	63.6107565779277	1	1	1	1	1	1	1	1	1	1	1	42.2806604487081
CDCP1	1	1	1	39.8635960857092	1	1	1	1	1	1	1	1	1	1
CDH1	1	1	1	114.98116797141	1	1	1	1	1	1	1	1	1	1
CDH11	128.305477858723	242.888328560323	1	1	347.555427195599	218.430786861292	183.160818023062	1	129.592629289012	1	110.279735593797	474.283266097302	1	176.06493933428
CDH13	1	44.1197982422696	1	1	1	1	1	1	1	1	40.8751065632111	1	1	42.5840862889607
CDH2	74.0792578091455	1	1	1	61.7545578613306	1	1	1	59.247448890943	1	1	1	1	1
CDH24	1	1	39.1393515877526	1	1	1	1	1	1	1	1	1	1	1
CDH3	60.8815989988513	1	1	1	1	1	47.8941938567095	1	81.9475043484456	1	1	62.4976382624325	1	1
CDH5	1	1	224.147429082095	1	1	1	1	1	1	1	1	1	1	1
CDH6	1	1	1	1	1	1	1	1	1	1	88.3935359130608	1	148.805532970102	1
CDIP1	1	1	31.4588505298176	1	1	1	1	1	1	1	1	1	1	1
CDK14	1	25.0358000646038	1	1	36.0485963801084	49.7015719091822	1	1	1	1	1	31.9336210026203	1	1
CDK16	1	25.8538444534095	1	29.6349433376934	1	1	1	1	1	1	1	1	1	1
CDK17	1	1	52.9168440493023	1	1	1	1	1	1	1	1	1	1	1
CDK19	1	23.5737074604928	1	31.6310706610759	49.2179287825496	1	1	1	1	35.7970442441865	1	1	1	1
CDKN1A	45.7248388042513	1	115.675532898528	1	1	66.4512672854792	53.1298053223008	1	1	52.9460702024405	1	96.5663393659736	92.797507322791	1
CDKN2AIP	34.2641589217313	1	1	29.7121546882969	1	1	1	1	54.2562008857194	1	1	37.5674410909288	1	1
CDKN2AIPNL	1	1	28.5665846076458	23.4438314736336	1	1	1	1	1	1	1	1	1	28.0234319681117
CDKN2B	1	1	1	1	80.674444173178	1	1	1	1	1	1	1	1	1
CDKN2C	44.829795137676	1	1	1	1	1	66.6090667771649	1	74.4559314375511	1	39.6101297520968	42.8181170254935	66.1501998852484	1
CDKN2D	1	1	1	1	1	1	1	89.1890479790996	1	65.9562835993283	1	1	1	1
CDO1	1	1	1	1	1	1	1	1	24.6707892278824	1	1	34.5812865141376	1	1
CDON	1	1	1	1	1	84.551268061556	1	1	1	1	1	56.4380133003757	1	1
CDS1	1	1	1	39.099434885751	1	1	1	1	1	1	1	1	1	1
CDS2	1	22.4770982830598	43.9169473015357	31.3378824345812	31.6060711704968	1	1	1	28.8912168669324	34.5510308506513	36.1502811917906	1	85.5909300393087	1
CEACAM1	1	1	1	40.224886305296	1	1	1	1	1	1	1	1	1	1
CEBPA	1	1	1	1	1	1	1	1	1	57.4761762193412	1	1	1	1
CELF2	169.751972957436	1	49.0068228758558	1	1	110.202673568138	130.07957638593	343.382324951649	1	295.969494599599	1	38.7118420528969	1	1
CELSR1	1	1	1	35.4033930303593	1	1	1	1	1	1	1	1	1	1
CELSR2	1	1	1	45.2015081241086	1	1	1	1	1	1	1	1	1	1
CEMIP	1	1	1	1	240.494769646939	1	1	1	1	1	1	1	1	1
CEMIP2	1	1	69.9636410791945	43.3780543718975	1	1	1	168.238620282423	1	51.5201725000833	1	35.5679425084426	1	1
CENPT	1	23.9992650966903	1	1	1	1	1	1	1	1	1	32.0228162166734	1	1
CENPV	32.8418326518613	46.403614506218	1	1	35.5210374911111	1	1	1	36.8057598439818	1	1	35.5806221051559	1	55.0093580615799
CENPW	1	51.5569966400162	1	1	1	138.295940065087	1	1	1	1	1	1	1	1
CEP104	1	1	1	33.6656387627091	1	1	1	1	1	1	1	1	1	1
CEP112	1	1	64.5804579743246	1	1	1	1	1	1	1	1	30.4070453897872	1	1
CEP126	37.4106269532264	49.3944900689194	1	1	1	79.0859925870825	58.2587871649996	1	58.1914301495622	1	1	41.8701228768635	1	40.1051681248349
CEP162	1	1	1	1	1	1	1	1	1	1	1	34.4498248106474	1	1
CEP192	1	1	1	1	1	1	1	1	61.3300153880093	1	1	35.913212773446	1	1
CEP44	1	1	1	1	1	1	1	1	1	1	1	30.7701428590201	1	1
CEP57L1	1	21.8279527509635	1	1	1	42.4230588633322	1	1	1	1	1	27.8423736159583	1	1
CEP63	1	24.6702394708467	1	28.9149936418048	1	1	1	1	36.7145917705598	39.7445020049236	1	36.6120829298852	46.635370716292	1
CEP70	25.7198013284515	1	1	96.1523440681011	1	1	1	1	1	1	1	28.7791529674268	1	1
CEP78	1	1	1	1	1	1	1	75.3157055044684	1	1	1	1	1	1
CEP83	1	1	1	1	34.8333052380259	1	1	1	1	1	1	1	1	1
CERCAM	36.1792486344868	52.2388117896514	1	1	38.2830616430155	85.2816069893137	1	1	1	1	1	34.3319857246262	1	1
CERK	1	26.5557456142215	1	1	33.8297727869763	1	1	1	1	36.0309497593802	1	1	1	1
CERS4	1	29.0256186718823	1	1	49.0879348268752	1	1	1	1	1	1	1	1	35.3486138728082
CERS6	48.315396070941	1	1	1	1	1	1	1	1	45.0324982460376	1	45.1044532203959	1	1
CERT1	1	1	1	1	1	1	59.0015092219754	1	40.8239164047553	1	1	1	1	1
CES1	55.169844440091	36.1584441712301	1	1	1	1	1	1	1	1	1	1	1	1
CFD	148.695182842983	360.553578641167	1	1	1	2377.17049561814	1	1	1	418.539548255275	556.500794297615	1	1	755.464296931691
CFH	567.716067605228	1	79.0463073903177	1	1	548.823365483053	598.494267920369	1	125.120659243921	1	189.941017912516	501.202602090558	1	49.3596837066162
CFHR1	1	1	1	1	1	1	1	1	70.9847108383695	1	1	1	1	1
CFP	1	1	1	1	1	1	1	1	1	166.151839732819	1	1	1	1
CFTR	1	1	1	44.445708722568	1	1	1	1	1	1	1	1	1	1
CGNL1	1	1	42.3884678145246	1	1	1	1	1	1	1	1	1	1	78.3199368704382
CGRRF1	26.4088551012558	1	1	21.5420167531187	1	1	1	1	1	1	1	31.9920607388426	1	1
CHCHD6	1	1	1	1	1	1	1	1	74.0961982074417	1	1	1	1	1
CHD7	1	1	36.9727844047968	45.7327866746957	1	1	1	1	1	1	1	1	1	1
CHDH	1	33.3908151094225	1	31.1387153645567	1	1	1	1	1	1	1	1	1	80.8005686978245
CHGB	1	1	1	1	1	1	1	1	1	1	1	257.226	1	1
CHI3L1	1	1	1	1	90.1438429623045	1	1	1	1	1	1	1	1	1
CHL1	161.132270758078	1	1	1	1	1	63.5715948110903	1	114.692351940877	1	1	220.825324998036	1	1
CHML	27.7359721447899	1	1	25.7331442686604	1	1	1	1	46.871716473373	32.4423702557842	1	30.2844939344522	57.1645023919862	1
CHMP4C	1	1	1	46.4861849015851	1	1	1	1	1	1	1	1	1	1
CHMP7	1	1	1	1	37.3467635506881	1	1	1	1	1	1	1	1	1
CHN1	1	1	1	1	1	1	1	1	1	1	65.2828328052733	1	1	1
CHPF	87.127183192665	47.9128017311629	1	40.3073283276274	33.3789263980529	73.1489373551519	73.111802114212	1	53.1537542112217	1	1	63.9089830772571	1	48.2048393765829
CHPF2	1	25.3946593325222	1	1	49.7035633158442	1	1	1	1	1	1	1	1	1
CHRD	1	34.0093796574106	1	1	60.8031595711447	1	1	1	1	1	38.8401642844259	1	1	1
CHRDL1	1	1	1	1	1	140.27933027182	1	1	1	1	66.2242290298972	1	1	1
CHST11	1	1	1	1	35.6415260216784	1	1	58.5241432349211	1	49.4225592369478	1	1	1	1
CHST14	1	24.0350591015292	1	1	1	1	1	1	1	1	1	1	1	1
CHST15	1	1	1	1	1	1	1	1	1	60.3537018429065	1	29.4785969594043	1	1
CHST2	1	58.9008063342001	1	1	42.9532194258606	1	1	1	1	1	43.340245893829	1	1	1
CHST3	41.7245013253563	23.2141387574683	1	1	1	1	1	1	1	1	1	1	1	1
CHST7	54.9660214577963	32.8443992343135	39.7069363512933	1	1	1	1	1	1	1	1	30.9965417989404	1	49.6766283030592
CHTF8	25.4103809002874	1	1	29.7614314974817	50.1728378822365	1	1	1	1	32.4882724305967	1	1	1	1
CIAO2B	1	1	1	1	1	1	119.764553545791	1	100.897486048644	1	1	1	1	1
CIAPIN1	1	1	29.4463414394745	1	1	1	1	1	1	1	1	1	1	1
CIB2	1	30.5804930411977	1	1	1	1	1	1	1	1	1	1	1	1
CIC	1	1	34.3565790284525	1	1	1	1	1	1	1	1	29.0529371920033	1	1
CIITA	1	1	1	1	1	1	1	1	1	106.640276397628	1	1	1	1
CILP	1	35.3219976401002	1	1	1	91.943463479949	1	1	1	1	1	1	1	1
CISH	1	1	1	1	1	1	1	104.251605301975	1	1	1	1	1	1
CITED2	159.354194129837	94.2456597886364	1	46.8935282812742	55.740904909537	278.008511713824	265.538798351303	87.529025650914	262.364188860596	57.5612780500805	161.998055283824	310.955278770726	83.7128627029012	1
CITED4	30.6196704421383	1	129.643566695711	309.731721507246	1	1	1	1	41.6376847687307	1	1	38.9787250333086	49.218311531528	1
CKAP5	46.5311497395742	24.9513257900339	1	1	1	1	1	1	93.1934367847733	1	1	99.9780851376928	1	1
CKB	65.9790918270028	294.544759116333	1	206.112185949626	1	70.3866028925455	117.445702564548	1	144.734825773858	1	271.779891365288	80.9628568935211	331.978545076444	546.960436740192
CKMT2	1	1	1	1	1	1	1	1	1	1	1	1	45.9940046698778	1
CKS1B	31.953693559239	31.9969965442045	34.8490401800256	50.8586263405916	1	32.8940751859061	82.6433210253964	1	43.659407092363	1	37.3724391704568	47.4468228746148	41.4295526680231	52.6105266125186
CKS2	1	1	1	32.9507808119047	1	1	1	1	40.2559543090511	1	1	1	1	1
CLASP1	1	1	1	1	1	1	1	1	1	1	1	27.8261246010513	1	1
CLASP2	1	1	1	21.6229181965999	1	40.7331479690887	1	1	1	36.8162792912939	40.2290992290292	35.140241033659	1	1
CLASRP	25.6658525406039	1	1	1	1	1	1	1	1	1	1	1	1	1
CLCN5	1	1	1	1	1	1	1	1	1	1	1	106.003368672083	1	1
CLCN7	1	1	1	1	1	1	1	1	1	47.4237613252836	1	1	1	1
CLDN1	1	1	1	1	1	104.836991625693	1	1	1	1	1	35.7651554161217	1	1
CLDN10	1	51.8020444227471	1	505.859071183354	1	1	1	1	1	1	1	1	1	1
CLDN11	315.334607024276	1	1	1	1	146.95013005157	276.834103796142	1	1	1	1	241.176971401618	1	1
CLDN12	1	1	1	32.4984662831042	1	1	1	1	1	1	1	1	1	1
CLDN3	1	1	1	653.889017352122	1	1	1	1	1	1	1	1	1	1
CLDN4	1	1	1	362.761827984784	1	1	1	1	1	1	1	1	1	1
CLDN5	1	1	988.599803250515	1	1	1	1	1	1	1	1	1	1	1
CLDN7	1	1	1	274.028216893043	1	1	1	1	1	1	1	1	1	1
CLEC10A	1	1	1	1	1	1	1	1	1	180.693790214062	1	1	1	1
CLEC12A	1	1	1	1	1	1	1	1	1	265.319794380442	1	1	1	1
CLEC14A	1	1	573.29998729091	1	1	1	1	1	1	1	1	1	1	1
CLEC1A	1	1	58.070055055324	1	1	1	1	1	1	1	1	1	1	1
CLEC2D	1	1	1	1	1	1	1	208.946382388983	1	52.9909879078466	1	1	1	1
CLEC3B	1	1	35.5037917323554	1	1	1	1	1	1	1	43.0241661533115	1	1	1
CLEC4A	1	1	1	1	1	1	1	1	1	76.106581899149	1	1	1	1
CLEC4E	1	1	1	1	1	1	1	1	1	87.1327338988849	1	1	1	1
CLEC7A	1	1	1	1	1	1	1	1	1	266.084068608965	1	1	1	1
CLIC2	1	1	60.2452795693277	1	1	1	1	1	1	1	1	1	1	1
CLIC3	1	1	1	1	1	1	1	206.050493833171	1	1	1	1	1	1
CLIP2	1	1	1	1	40.3512490394768	1	1	1	1	1	1	1	1	1
CLIP3	34.5755421664142	29.7547833291054	1	1	35.9315151670489	1	1	1	1	1	1	35.3091096124797	1	31.9730967774547
CLIP4	40.9646503189741	1	1	1	1	1	1	1	54.483142130261	37.4429550763716	1	68.1862918385059	1	1
CLMN	1	1	1	40.3935705381027	1	1	1	1	1	1	67.0419687142951	1	144.673844307057	1
CLMP	72.8290185715557	127.296728995612	1	1	203.20067124993	105.221538374038	41.1823287989495	1	1	1	1	74.9444332743542	1	111.257154701523
CLN8	1	1	41.2422023780325	1	1	1	1	1	1	67.9633743034516	1	1	1	1
CLSTN2	41.3279912627617	1	1	1	1	1	52.0359584463805	1	1	1	72.1593579580986	59.5282253742761	1	1
CLSTN3	1	1	41.7151483373261	1	1	1	1	1	1	1	1	1	1	1
CLU	191.453054280838	28.4396142806621	1844.05508544933	1543.66872926936	1	889.000963216737	399.234967896985	1	149.121532986025	1	116.486582904866	561.501065678439	469.048973627776	78.0973060039684
CMBL	40.4034227933735	70.3681298117554	1	37.914735817316	1	76.9603277937182	62.9772114555608	1	93.8804627705538	1	1	75.9078712890737	1	37.7314754539031
CMKLR1	1	1	1	1	1	1	1	1	1	56.2169518763578	1	1	1	1
CMSS1	35.1540480329596	42.8950064118806	38.845401325268	31.0483902757084	40.9365872078258	1	38.415517244258	1	55.0905185206331	1	1	1	54.113736392054	46.8285802539363
CMTM7	1	1	1	84.9291180066782	1	1	1	39.9418095151516	1	58.6409043277349	1	1	1	1
CMTM8	1	1	33.9920928031793	64.7873497402463	1	1	1	1	36.0785811899575	1	1	1	1	1
CMYA5	92.9523904046085	1	1	1	1	86.3542756914894	83.0805223889999	1	29.8133793918366	1	1	182.804038937095	1	1
CNDP2	1	24.0271262254015	55.9238311063766	465.958175346905	41.3830707326988	1	1	54.2500253989928	1	95.7834787579252	1	1	1	1
CNN1	168.08935643105	34.4395847406589	1	1	1	96.2462090609922	1	1	1	1	157.027380943096	1	290.585784446174	1
CNOT11	1	1	1	55.2929562929629	1	1	1	1	1	32.6689920942414	1	1	1	1
CNOT3	1	20.503513176604	1	26.4063312945661	36.1107907839925	1	1	1	1	1	1	1	1	1
CNOT9	1	27.3182316817916	1	1	47.7155808228885	1	1	1	1	1	1	1	1	1
CNTN1	31.5083780375413	1	1	1	49.5635664543372	1	44.0287070017249	1	1	1	1	103.075940773753	1	1
CNTN4	1	56.0571173146903	1	1	65.3584266037716	1	1	1	1	1	53.9183355545058	1	1	1
CNTNAP3B	1	1	91.2505255012531	1	1	1	1	1	1	1	1	1	1	1
CNTRL	26.7442792756187	1	1	1	1	1	1	89.0225178755149	1	94.3919361693066	1	1	1	1
COA8	1	1	1	1	1	1	49.1195055615458	1	40.8564999847903	1	1	1	1	1
COASY	1	1	1	42.8819701253718	41.3469326238889	1	1	1	27.9917	1	1	1	1	1
COBL	1	1	1	37.138064361092	1	1	1	1	1	1	1	1	1	1
COBLL1	1	1	44.672265121235	1	1	78.1349059321777	1	1	30.3618123717641	1	87.1308142614754	39.1778842222832	138.178273392395	1
COG2	1	1	1	33.475844151414	1	1	1	1	1	30.2108617075678	1	1	1	29.1008510741078
COG4	1	26.0256	1	1	37.7828303802683	1	1	1	35.0039293128854	1	1	1	1	1
COG5	1	39.0589894816305	1	1	1	1	1	1	1	1	1	1	1	1
COL12A1	264.563821169741	51.2650652358969	1	1	309.929958466114	304.673718758918	245.829	1	1	1	87.9500137515817	216.942700006416	68.821891316997	42.4111607934347
COL14A1	243.229423247717	118.140793151281	1	1	46.6028905807935	1241.00635946593	140.017672878643	1	151.970353823567	1	507.616103253752	262.61491913421	295.214099089893	85.2221519266628
COL15A1	44.695024271595	184.221667002194	169.197265086375	1	112.13620994059	1	1	1	42.7429574155869	1	59.2643352836864	55.3536136390494	1	80.6526985167675
COL16A1	115.735133894655	1	1	1	1	147.49903685537	89.4848720655024	1	1	1	1	107.965347708492	39.2126824764034	38.4925963907343
COL1A1	1224.94024401526	4238.21567963396	1	1	7163.69708024535	11666.1302025161	466.326717365425	75.8383565758138	61.122006561876	76.1530428045454	3728.42635890141	1187.59685954884	129.51239439841	1786.42165470796
COL1A2	1430.4561592948	1799.14362162846	1	252.725244430814	3360.72723889714	9604.01578182463	510.772185938107	1	180.648169963423	1	2848.80020146856	1636.77903326556	176.95182301926	1274.11103394045
COL21A1	1	43.9515546573029	1	1	1	1	1	1	1	1	90.7118994084788	1	1	1
COL27A1	1	31.2734954497925	1	1	38.0327271674967	59.6455481043482	1	1	1	1	1	1	1	61.8210727664779
COL3A1	1036.0052836036	4886.87448743324	1	1	5955.45778866065	9043.34653177403	209.706346692391	75.4741078226184	206.679877442457	77.7807094987261	3323.1040068467	519.639	144.904633553895	2312.33614564748
COL4A1	304.607019384516	258.232536723199	324.476612436767	1	405.442258276436	118.854801013553	55.3205744647823	1	118.277970675664	1	1169.34038639202	69.9338189831091	150.001017821619	213.172260136749
COL4A2	245.712297966453	330.752055548306	232.329385155742	1	511.951176673193	155.000372041776	100.369354384493	1	115.964826491511	1	973.876998796007	78.4043308249235	174.559941380842	257.657154062682
COL4A3	1	1	1	1	1	1	1	1	61.6960382259179	1	1	1	1	1
COL4A4	1	1	1	1	1	1	1	1	52.8518249225255	1	1	1	1	1
COL4A5	1	58.0250115872034	1	1	1	44.7205485380807	1	1	1	1	1	28.5706009484273	48.7920204535254	35.5796392115259
COL5A1	118.840333125888	257.702743202421	1	1	346.734797292515	319.780546691846	1	1	1	1	158.733678980832	65.6647733270178	1	129.809467728561
COL5A2	144.164700044883	288.686104155854	1	1	446.821739636694	370.187199717814	1	1	1	1	326.99239068526	67.7023609815104	37.9971951081056	95.8175840168735
COL5A3	1	23.1165912598581	1	1	1	1	1	1	1	1	116.965769378629	1	1	1
COL6A1	900.076519158554	665.52840527828	65.3447419993528	1	863.718095680295	1714.41454190779	384.66938556952	1	306.261998744701	1	828.656308601726	699.467045293701	186.361775426157	521.028112454092
COL6A2	873.898552596232	837.618743164057	93.6128270881186	1	1063.79222747286	2100.38137937073	356.777070220851	1	153.395739030157	1	1178.92658232468	724.56651501964	320.933372544216	640.440746475973
COL6A3	576.801526466808	562.250793650005	1	1	1367.55155751219	1213.15303473276	218.923171549473	1	64.2712040715052	1	702.320432038401	549.244318826918	1	501.672425951658
COL6A6	1	1	1	1	1	114.426420935227	1	1	1	1	1	1	1	1
COL7A1	1	61.2317935175855	1	1	451.621784945775	1	1	1	1	1	1	1	1	1
COL8A1	1	1	1	1	143.921346003418	223.045499735501	1	1	1	1	1	114.530413377386	1	1
COLEC11	185.64585505049	1	1	1	1	1	102.138558140262	1	34.7459123395588	1	1	58.2045148288426	1	1
COLEC12	1	1	1	1	1	134.575782282599	1	1	1	1	1	49.6651779783488	1	40.4302680343702
COLGALT1	26.5565260013519	32.4997650546755	1	1	1	54.5881765976507	1	1	1	82.1557284934869	1	1	1	1
COMTD1	1	1	1	40.2174514582926	1	1	1	1	1	1	1	1	1	1
COPS7B	1	1	1	26.086705697236	1	1	1	1	38.1565651650543	1	1	1	1	1
COPZ2	28.4991297153891	74.3249015929723	1	1	36.1827197496968	81.8106760869397	1	1	1	1	55.2619213964687	1	59.7411956223407	80.5466354410833
COQ2	1	26.1789638698272	1	1	1	1	1	1	1	24.2050185405892	1	1	1	1
COQ5	1	21.2240750947951	1	19.7742992794632	1	1	1	1	39.677869006645	1	1	1	1	1
COQ7	28.0875839728019	21.5155629575729	1	1	1	1	1	1	34.2104743290085	1	1	43.1150309637407	1	1
COQ8A	1	1	1	1	1	1	1	1	32.311710283984	1	1	35.9401537475375	1	1
CORO1A	1	1	1	1	1	1	1	808.154632323968	1	385.818694290768	1	1	1	1
CORO7	1	1	1	1	1	1	1	47.3600401759201	1	51.9991269748837	1	1	1	1
COTL1	33.4547853397306	90.5322564058087	115.756356226937	1	135.45301032973	51.0158798858466	1	528.261793272855	1	944.192551077544	43.8915634474881	42.0389029926531	1	30.4495074622134
COX15	1	1	1	1	1	1	1	1	33.5549829641425	1	1	32.1343601432657	1	1
COX16	1	1	37.9184273340137	24.3894756627394	1	1	99.3436513960146	1	88.6807213040679	1	1	1	1	1
COX4I2	1	1	1	1	1	1	1	1	1	1	116.898353380526	1	148.535532624176	1
COX7A1	34.3421948478984	148.380791222808	164.712125813187	1	74.1133866336534	87.6102351968476	53.3277883061504	1	31.9833810732023	1	273.22472709327	68.4179280486254	460.666123636791	162.07923121825
CP	1	1	1	644.034266374058	1	1	1	1	1	1	1	1	1	1
CPE	93.3342513962681	32.9357593409806	102.755048053576	1	49.4464664780042	583.743620729585	104.147988516003	1	65.6520499057086	1	714.668710722016	137.770159676464	567.145023512862	65.8580581472018
CPED1	84.1861524044636	63.2601020740434	1	1	69.9948884180046	39.7145806633198	116.217679273053	1	69.8389154750069	1	1	100.952990881422	80.5240635392847	82.5787885926821
CPLX1	1	1	95.3646942146117	1	1	1	1	1	1	1	1	1	1	1
CPM	1	1	1	154.364563025429	1	1	1	1	92.1758730482799	171.49214425988	83.1557588513717	1	157.059634360623	1
CPNE2	1	1	59.1161717651227	42.2041133415983	36.3866000661329	1	1	1	1	1	1	1	1	35.0494989451322
CPNE8	1	1	62.8505755320761	1	1	1	1	1	1	26.4278225209538	1	1	1	1
CPPED1	1	1	1	1	1	1	1	1	1	116.500367827789	1	1	1	1
CPSF3	1	23.1246435467723	1	22.0800397321054	33.9826965792636	1	1	1	1	1	1	1	1	1
CPT1A	1	1	68.3001480559292	31.7430701326165	1	1	1	1	31.7628067978921	41.8631285222265	1	1	42.3891874224372	1
CPT1C	1	28.4545233619509	1	1	1	1	1	1	1	1	1	1	1	1
CPVL	1	1	147.817604287366	1	1	67.6092125313914	1	1	1	427.112356643143	1	30.0750862604948	1	1
CPXM1	186.510392166526	327.00330775447	1	1	235.347873641646	245.382958777191	1	1	52.486787574499	1	72.6676011746368	94.6762424459857	1	103.530256511203
CPXM2	45.1669530430758	1	104.434607763735	1	1	1	1	1	1	1	1	1	1	1
CR1	1	1	1	1	1	1	1	1	1	78.2668627788637	1	1	1	1
CRABP2	1	134.574121472581	1	47.9888712649683	257.050774485535	172.368458648033	1	1	1	1	1	1	1	142.082307873189
CRACR2B	1	1	53.8201903210583	1	1	1	1	1	1	1	1	1	1	1
CRB3	1	1	1	49.6581061403064	1	1	1	1	1	1	1	1	1	1
CREB3L1	1	36.5879524872646	1	95.778843319102	48.7885374719082	46.7995814416208	1	1	1	1	1	27.7642832864693	1	1
CREB3L4	1	1	1	39.4733465934385	1	1	1	1	1	1	1	1	1	1
CREB5	1	35.3442699234184	1	1	1	119.900900682362	1	1	1	68.3078881493202	1	1	1	1
CREBL2	1	1	1	1	1	1	1	1	1	54.0085108708636	1	1	1	1
CRELD1	1	1	1	31.3361354229926	1	1	1	1	1	1	1	34.5144481694917	1	1
CRIM1	78.7994902534894	34.5196548919573	214.063584305104	42.9107797141455	58.263165965751	1	58.6645583887938	1	53.1460904692879	1	166.332608845897	50.4718088709157	375.921939622454	28.8838807980942
CRIP1	1	1	1	98.8890700133756	1	1	1	126.389734022146	1	61.5590775758084	161.197332961405	1	796.896612819109	1
CRIP2	36.0585698051904	1	360.885414757122	157.078700188026	1	1	1	1	1	1	144.594664139522	27.8671619996252	389.919172586816	1
CRISP3	1	1	1	99.4092801275932	1	1	1	1	1	1	1	1	1	1
CRISPLD1	1	1	1	1	1	36.4515291279773	1	1	1	1	1	1	1	1
CRISPLD2	113.683549064767	300.323099597263	1	1	143.318993559052	452.560813634968	1	1	1	1	219.585058052804	49.066631255013	121.574201621329	116.367385576706
CRLF3	1	1	1	1	1	1	1	58.4950359934335	1	53.2503366324472	1	1	1	1
CRMP1	1	26.794478851064	1	1	1	1	1	1	1	1	1	1	1	1
CRNDE	1	1	49.3916167999843	45.1687115386476	1	1	1	1	56.1094535705717	1	1	1	1	1
CROCC	1	1	1	1	27.9432423652542	1	1	1	1	1	1	1	1	1
CRTAM	1	1	1	1	1	1	1	54.8842773245921	1	1	1	1	1	1
CRY1	31.2713813544033	1	1	1	1	1	1	1	1	1	1	1	1	1
CRYAB	55.2225518272219	101.809776925487	1	86.5083509183885	1	143.866572396688	63.1953202620527	1	1	1	185.891021599062	45.4014715053488	536.024704005299	53.9064312646485
CRYBG1	1	1	1	24.9914076709947	1	1	1	126.762307404322	1	68.0090140180737	1	1	1	1
CRYBG3	24.9171972123615	47.3539278474405	116.600742844977	1	1	64.5265265731648	1	1	1	37.800984627449	1	1	1	43.8459509863892
CRYZ	1	1	1	46.7224408473131	1	1	1	1	1	1	1	1	1	1
CSDC2	117.785537225034	34.2861209163786	1	1	1	1	74.0815881290853	1	1	1	1	42.5272714835313	1	1
CSF1	1	1	1	1	1	44.0762993176197	1	1	1	1	61.0580679379132	1	1	1
CSF1R	1	1	1	1	1	1	1	1	1	307.134889570842	1	1	1	1
CSF2RA	1	1	1	1	1	1	1	1	1	118.962622956598	1	1	1	1
CSF2RB	1	1	1	1	1	1	1	1	1	68.6842043019268	1	1	1	1
CSF3R	1	48.3929433738343	1	1	1	1	1	1	1	323.988509002348	1	1	1	1
CSGALNACT1	1	1	99.5022529654635	1	1	1	1	1	49.054604136565	1	58.4967373991364	1	1	1
CSK	1	1	1	1	1	1	1	144.162652156185	1	117.40336295097	1	1	1	1
CSKMT	29.133	25.9102699653494	1	26.9468185182686	1	1	1	1	1	1	1	1	1	1
CSPG4	1	1	1	1	1	1	1	1	1	1	1	1	67.1077657828814	1
CSRNP1	1	1	83.5032740884756	27.0995939586632	1	59.5074897977116	1	1	1	1	1	39.0173382763786	1	1
CSRNP3	1	1	1	1	1	1	1	1	1	1	43.8552375997062	44.3513480624759	1	1
CSRP2	32.9401383389487	37.4621209857856	82.3710018515815	49.3486142348241	105.665879375405	77.0879602765153	1	1	244.518251506746	1	212.704268657461	1	792.048502020256	43.026487240146
CST7	1	1	1	1	1	1	1	607.896773996281	1	1	1	1	1	1
CSTA	62.6476550313079	1	1	1	1	1	1	1	1	225.693124657128	1	31.3971847909242	1	1
CTGF	40.2148252283985	160.512184064795	1129.93497895203	89.2112275330563	199.290113153237	704.727939715854	1	1	1	1	715.366207619087	372.515870699432	200.334973489453	113.836199874823
CTHRC1	1	46.6044499143203	156.590663392721	1	231.369893970087	453.268947102805	1	1	1	1	64.5971196658483	49.3146061643855	1	1
CTIF	28.3782837850013	1	1	1	1	1	1	1	33.6697863090856	1	1	50.026644886518	1	1
CTNNA2	1	1	1	35.2420285041792	1	1	1	1	1	1	1	1	1	1
CTNNAL1	257.678041596635	27.1309885879247	232.682014570734	71.499520190372	1	102.911279477462	210.860033944641	1	597.206426838454	1	43.2196531114876	336.348558779127	57.0967749845023	1
CTPS1	37.6721653512944	1	1	1	1	1	1	1	1	1	1	1	1	1
CTSF	184.184236158128	68.8196002626503	52.1304403794855	52.1276838042831	67.1042390823484	235.479131122977	198.468167300104	1	103.355293625696	1	116.177481052052	168.93862340268	77.5772652834494	122.508027488104
CTSK	98.6765641645315	155.939143869022	1	1	331.010383012655	297.864646013497	86.7094407284904	1	37.0963223784078	1	112.78147489032	110.589444668092	1	259.527006599708
CTSS	1	1	39.0369964089327	55.5545227080726	1	1	1	131.305673996172	38.4987842883302	2165.4377494914	1	1	1	1
CTSW	1	1	1	1	1	1	1	778.44547455422	1	1	1	1	1	1
CTTNBP2	1	36.4531436419625	36.540719518203	1	77.9520063628425	1	1	1	1	1	1	1	1	60.7559291524007
CTXN1	1	27.5684733218304	1	23.1761201574209	1	1	1	1	1	1	1	1	1	1
CUL4B	27.1386426450729	1	31.3552271465562	1	36.1594390866191	53.7084231327313	1	1	1	1	1	46.5238649360549	1	1
CX3CL1	1	1	45.3613819414347	1	1	1	1	1	1	1	1	1	41.9223202740401	1
CX3CR1	1	1	1	1	1	1	1	1	1	99.3196912844969	1	1	1	1
CXADR	1	1	1	109.246581570975	1	1	1	1	1	1	1	1	1	1
CXCL12	149.341114895596	51.5236495209709	1	1	68.4738917418556	473.047630876379	171.800141585038	1	1	1	271.406228694296	49.379495066503	63.5027966108835	62.1375466557114
CXCL14	1	83.6885560675277	1	342.676757139348	1	1	1	1	1	1	1	1	1	592.161249330518
CXCL16	1	1	1	46.1735679733811	1	1	1	1	1	146.815508517562	1	1	1	1
CXCR3	1	1	1	1	1	1	1	79.5434518808918	1	1	1	1	1	1
CXCR4	1	1	1	45.6420668288026	1	1	1	723.137536887662	1	321.849239073101	1	1	1	1
CXCR6	1	1	1	1	1	1	1	147.875886216801	1	1	1	1	1	1
CXorf21	1	1	1	1	1	1	1	1	1	46.3314380963959	1	1	1	1
CXorf36	1	1	271.208782995486	1	1	1	1	1	1	1	1	1	1	1
CXorf38	1	1	1	31.4498532653224	1	1	1	73.9978355860471	1	65.5991903400747	1	1	1	1
CYB561	1	1	1	58.0291102374468	1	1	1	1	1	1	1	1	1	1
CYB5A	248.527982352986	34.7143426861114	83.8840137515728	235.990690561635	30.2731577504208	157.683888390964	190.704700428322	1	331.803611143179	46.0390904418158	67.2797971875381	98.895455102993	46.9668834734585	1
CYB5R4	1	1	1	1	1	1	1	1	1	87.2681	1	1	1	1
CYBB	1	1	1	1	1	1	1	1	1	694.446634582305	1	1	1	1
CYFIP2	1	1	1	1	1	1	1	118.593338797024	1	1	1	1	1	1
CYGB	1	1	1	1	39.5441832854121	1	1	1	1	1	83.245841282152	1	1	1
CYP11A1	1	1	1	1	1	1	1	1	139.224700103011	1	1	1	1	1
CYP17A1	1	1	1	1	1	1	1	1	221.423146831166	1	1	1	1	1
CYP1B1	1	70.6727242272465	1	1	61.7183868080919	84.9666608055367	1	1	1	103.138357466341	1	1	1	107.192827978444
CYP27A1	1	1	1	1	1	33.4881533633782	1	1	1	130.043730684524	1	37.1251245341133	1	1
CYP39A1	1	1	1	1	1	1	1	1	1	1	1	28.3308636241648	1	1
CYP51A1	36.8447440505759	1	1	1	1	1	100.124090350895	1	97.3538201257555	1	1	1	1	1
CYR61	55.3973395823234	287.446875597024	170.455662840287	56.8439313387338	160.834601802947	2030.79496857158	1	1	1	1	643.129886012098	234.814250489838	239.572977368134	191.328429865444
CYREN	1	1	1	48.1230124496213	1	1	1	1	1	1	1	1	1	1
CYS1	1	1	1	1	1	1	1	1	1	1	1	31.985881347261	1	1
CYTH3	1	1	1	1	33.2351486936955	1	1	1	1	1	56.4262478609652	1	1	1
CYTH4	1	1	1	1	1	1	1	118.375797572724	1	118.424934832553	1	1	1	1
CYTIP	1	1	1	1	1	1	1	349.731846561191	1	130.693583003403	1	1	1	1
CYTL1	1	1	59.9246516050389	1	1	1	1	1	1	1	1	1	1	1
CYTOR	73.3079770218761	1	64.215270657594	1	106.328098209717	83.4210347248886	1	181.888	1	75.3779796946744	359.68365375833	1	51.2710640237437	1
CYYR1	1	1	211.74722925489	1	1	1	1	1	1	1	1	1	1	1
CZIB	1	1	1	1	1	1	74.1823648983558	1	48.8047441487767	1	1	1	1	1
D2HGDH	1	1	1	1	1	1	1	1	1	1	1	33.0150708521846	1	1
DAAM2	1	1	1	1	1	1	1	1	1	1	63.4043921418565	1	65.9021645458072	37.7520581550983
DAB2IP	36.5315379504036	1	44.0735151628415	27.246966141102	1	1	1	1	1	1	1	1	1	1
DACH1	1	1	60.8222738851359	1	1	1	1	1	1	1	1	1	1	1
DACT1	33.6866476057712	1	1	1	53.1178649460413	1	1	1	1	1	1	40.289158685984	1	1
DACT3	1	1	1	1	37.4038332220893	1	1	1	1	1	1	1	89.7653926975638	1
DANCR	1	1	1	1	1	1	216.714977763185	1	101.148677788576	1	1	1	1	1
DAPK1	80.2436175847617	1	1	25.9686	1	1	44.9726770587725	1	75.5770545228178	44.5868870380398	1	46.6986280071363	1	1
DAPK2	1	1	1	1	1	1	1	79.3071341895038	1	1	1	1	1	1
DAPK3	40.0180350587174	26.8322700966679	1	1	1	1	1	1	1	1	39.7591581518131	28.9199469779975	37.6429662376287	1
DAPL1	1	1	1	1	1	1	1	1	44.9227727889083	1	1	1	1	1
DAPP1	1	1	1	1	1	1	1	1	1	85.6790467019048	1	1	1	1
DAXX	1	76.3129207898977	27.1023694467735	25.8970699986099	63.0488156219971	1	1	55.4909656703777	1	27.0294812856712	1	1	1	1
DBNDD2	1	1	1	1	1	1	1	1	1	1	1	1	66.6278170543857	1
DBT	1	25.9629624538916	1	23.540920662353	1	1	1	1	1	1	1	34.2849269920083	1	1
DCBLD1	1	45.222938446559	1	1	116.57945456605	1	1	1	1	1	1	1	1	1
DCDC2	1	1	1	141.538842648651	1	1	1	1	1	1	1	1	1	1
DCK	1	1	1	1	1	1	1	68.6945588486203	1	60.6454891678284	1	1	1	1
DCLK1	1	1	1	1	1	134.611864848736	1	1	29.8844985526155	1	1	1	1	1
DCN	2825.48806429865	2454.16205415953	1	1	2761.77355798041	8460.05702735883	4539.03363961093	1	368.608139057612	1	511.528198232939	2340.28169911801	95.1874559930282	1837.26101557301
DCP1B	1	25.6831552101824	1	1	1	1	1	1	1	1	1	1	1	1
DCPS	1	1	1	47.5254356075065	1	1	1	1	1	1	1	1	1	1
DCUN1D4	42.8347792695383	1	1	1	1	51.7223288807369	1	1	30.0387261181377	1	1	35.363874029997	1	1
DDB2	1	1	1	1	1	1	1	1	1	1	1	32.4097674352743	1	1
DDI2	1	1	1	27.3440367552865	57.9172623593393	1	1	1	1	32.0807293564722	1	1	1	1
DDR1	1	1	1	103.703332779626	1	1	1	1	40.0960046511249	1	1	1	1	1
DDX19A	30.3479380138654	1	1	1	1	1	1	1	1	1	1	1	1	1
DDX58	35.9018135931395	1	1	26.6505451021078	1	1	1	1	1	1	1	39.7790004061967	1	1
DDX60	36.5235352540424	1	50.5326745675748	1	1	1	1	1	1	1	1	41.0443516440046	1	1
DDX60L	1	28.3683126237166	39.9047655762877	1	55.2760797996692	1	1	1	1	84.0531505143169	1	1	1	1
DEF6	1	1	1	1	1	1	1	88.9005723971997	1	43.9365774484199	1	1	1	1
DEF8	32.0093790234328	22.8331963437837	1	1	38.7090089686859	1	1	1	1	33.6381310408965	33.4843623165278	1	1	1
DEFB1	1	1	1	784.177972208757	1	1	1	1	1	1	1	1	1	1
DEGS2	1	1	1	41.9471	1	1	1	1	1	1	1	1	1	1
DENND10	1	1	1	1	1	1	1	1	37.0329141097843	1	1	1	1	1
DENND1B	1	1	1	1	1	1	1	65.4404644357123	1	33.486126605075	1	1	1	1
DENND2A	1	31.9342205997659	1	1	64.3435751955339	1	1	1	1	1	30.1418977576371	1	1	48.3217775102626
DENND2D	1	1	1	28.1388714566864	1	1	1	159.006965697574	1	1	1	1	1	1
DENND3	1	1	1	1	1	1	1	1	1	69.2669275653229	1	1	1	1
DENND4B	1	1	1	1	1	1	1	1	1	48.623380952167	1	1	1	1
DENND4C	29.9478840994318	1	40.1586747181038	26.795996310336	1	81.4081448535196	1	1	1	33.3560201726878	1	31.0063566410777	1	1
DENND5A	39.9768871794638	1	31.8255434589438	1	1	1	1	1	1	54.1907585342586	1	1	1	1
DENND5B	48.2814468303436	1	1	1	1	1	1	1	34.2875945214258	1	1	79.8803349700143	1	1
DEPP1	211.374297791237	344.611852803112	92.2197	75.8037606371735	151.165590749612	174.53179131108	92.470491130239	1	1	1	103.029689008921	1	120.427723099625	1
DEPTOR	1	1	1	77.5177260431352	1	1	1	1	1	1	1	47.082514415254	1	1
DES	278.783948116408	53.1646317468452	1	1	1	143.450665260167	1	1	1	1	1	1	86.7708064584184	1
DGCR2	1	21.8644670358712	1	27.0571347373655	1	1	1	1	1	1	1	30.8543791620128	1	1
DGCR8	1	26.0371677730361	1	1	44.6177461717947	1	1	1	1	1	1	1	1	1
DGKA	1	1	1	1	1	1	1	74.3611666375967	1	1	1	1	1	1
DGKD	1	1	1	1	1	1	1	59.3848330956988	1	39.3756790866405	1	1	1	1
DGKE	1	1	40.442792262704	21.8805501292176	1	1	1	1	1	1	1	1	1	1
DGKG	1	1	1	1	1	1	1	1	1	1	1	1	62.6984641523525	1
DGKZ	27.6340025826497	32.7305924412997	50.9249322528028	1	1	1	1	170.910383953532	1	72.2771742843694	1	1	1	1
DHCR24	1	1	1	29.4161007372398	1	1	1	1	191.036095371268	1	1	1	1	1
DHCR7	1	1	1	1	1	1	1	1	38.9765072165483	1	1	1	1	1
DHRS2	69.2762339043891	1	1	1	1	1	108.44602059652	1	1	1	1	276.233599955351	1	1
DHRS3	30.9025992573596	30.0471862070484	60.1101131971369	145.351986004411	1	245.741601260763	1	91.1349069123234	1	65.2133843193331	66.7455385320073	53.2780172162066	40.6928815217496	1
DHRS4.AS1	1	1	1	32.4660492753184	1	1	1	1	1	1	1	32.1065608969327	1	28.1583452422915
DHRSX	1	36.6560025112406	1	27.3215922768103	39.1095762777113	1	1	1	27.0426310760556	1	1	1	1	1
DHX57	1	28.6651620663057	1	1	1	1	1	1	1	1	1	30.6161497532814	1	1
DHX8	1	23.9051534201811	1	1	39.300712130036	1	1	1	1	33.5842761916456	1	1	1	1
DIAPH1	23.9440122733665	1	52.1674946766277	64.5237997195432	1	1	1	159.840589513922	1	102.636065308124	1	1	1	1
DIO2	1	340.724092009979	1	1	1526.82645485982	1	1	1	1	1	173.32662553241	1	1	300.70887494707
DIO3OS	43.6009774503807	62.709608438119	1	1	1	76.8732314133748	78.5987380764791	1	1	1	1	83.7660382284595	1	162.802868681709
DIP2B	1	1	1	1	1	1	1	1	30.0653295488361	45.1629242629236	1	1	1	1
DIP2C	1	1	1	1	36.8508076672971	56.4719515466761	1	1	1	1	1	26.827344258279	1	1
DIPK2A	1	1	1	1	1	1	50.4577875700979	1	46.9281024005022	1	1	1	1	1
DIRAS3	169.510510159913	1	1	1	1	1	90.1401675027108	1	50.1901577797307	1	1	253.68326349381	1	1
DIS3L	1	1	1	1	1	1	1	1	28.3750980894054	1	1	25.5808671719829	1	1
DKK1	1	235.355484943911	1	1	1	1	1	1	1	1	1	1	1	1
DKK3	40.4839609231678	45.9408241018496	1	1	53.9782307991663	89.7365121345576	50.6513608871872	1	1	1	93.4871307013594	136.322779722493	115.582400666495	131.809745899787
DLC1	39.9578391028331	39.0892494743249	112.648206191468	1	120.944006694453	79.0892337503861	1	1	1	1	170.168527975337	31.9076847503159	79.5386441638403	60.8930932014359
DLG2	1	1	1	1	1	1	1	1	1	1	1	31.4287673076278	1	1
DLGAP1	1	1	1	51.2957632998213	1	1	1	1	1	1	1	1	1	1
DLGAP1.AS1	1	1	1	39.3694048745808	1	1	1	1	1	1	1	1	1	1
DLK1	87.1444615049957	1	1	1	1	1	1	1	201.676163661182	1	1	563.797	1	1
DLL4	1	1	43.2903740658233	1	1	1	1	1	1	1	1	1	1	1
DLX5	1	1	1	269.43010271295	1	1	1	1	1	1	1	1	1	1
DLX6	1	1	1	67.2191589086311	1	1	1	1	1	1	1	1	1	1
DLX6.AS1	1	1	1	85.1830031443755	1	1	1	1	1	1	1	1	1	1
DMD	110.019240073785	1	1	1	1	1	1	1	27.8239696791915	1	51.7495364310388	80.2385616943561	86.1771690462507	1
DMKN	44.5624531490205	1	1	202.115481221202	1	73.1029689157803	88.3853426322069	1	72.9245175133652	1	1	83.9816276017205	1	1
DMPK	1	1	1	1	1	1	1	1	1	1	1	1	103.373859512585	1
DMXL2	1	1	1	1	1	1	1	1	1	125.530114271378	1	1	1	1
DNAAF2	1	1	1	23.6629006428633	1	1	1	1	29.1638602723119	1	1	1	1	1
DNAH14	1	1	1	27.9706874527093	1	1	1	1	1	1	1	39.1452377345569	1	1
DNAJA3	27.7152603130113	1	1	1	1	1	1	1	1	1	1	1	1	1
DNAJB1	36.0789872577949	29.2435097981971	1	48.4076993384796	37.5209199786462	179.715052400441	1	71.7935146775362	33.4588782975303	48.250154728398	1	85.1403251821962	1	1
DNAJB4	28.5418781684938	1	76.7059637856222	1	1	117.166667349205	43.5882283867107	1	28.2661630468335	1	81.7413845649925	46.9962830741092	105.304415858078	1
DNAJC11	1	1	1	1	1	1	1	1	27.7864041784802	1	1	1	1	1
DNAJC12	1	31.1020126715552	1	1	1	1	1	1	1	1	1	38.5092846469629	1	1
DNAJC22	1	1	1	30.2061174805219	1	1	1	1	1	1	1	1	1	1
DNAJC30	24.9582407439938	28.7712382503601	1	25.8271177963326	1	1	1	1	33.9259600287461	1	1	26.8355156761306	1	40.3919568825596
DNAJC5	1	1	1	1	1	1	1	1	1	45.1564807556479	1	1	1	1
DNALI1	44.0651631571538	1	1	38.1602311609951	1	1	1	1	1	1	1	1	1	1
DNASE1L3	1	1	67.4165891070487	1	1	1	1	1	1	1	1	1	1	1
DNM1	1	70.9808916394072	1	1	169.461025409203	64.4218660456183	1	1	1	1	1	1	1	67.719027169687
DNM3	1	1	57.5694351421071	1	1	1	1	1	1	1	1	1	1	1
DNM3OS	144.496625708971	94.9164370769696	1	1	157.171702767894	90.6250910459938	126.065762042464	1	36.6868438207515	1	41.6972615470856	99.5372200136255	1	94.7672527229189
DOC2B	1	1	62.4955852060342	1	1	1	1	1	1	1	1	1	1	1
DOCK10	1	1	1	1	1	1	1	138.420751825191	57.9834712183659	79.2171111873812	1	1	1	1
DOCK11	1	1	1	1	1	53.3005586076267	1	64.7041209830552	1	72.0803581181886	1	1	1	1
DOCK2	1	1	1	1	1	1	1	101.467642280799	1	133.221495673299	1	1	1	1
DOCK4	1	1	67.9976804406619	1	1	1	1	1	1	36.9234205822027	1	1	1	1
DOCK6	1	1	60.1786732125096	1	59.3126082373622	1	1	1	1	1	1	1	1	1
DOCK8	1	1	1	1	1	1	1	240.144518603598	1	198.586504905855	1	1	68.3419337880139	1
DOCK9	1	1	165.868402082398	1	1	1	1	1	1	1	1	1	1	1
DOK2	1	1	1	1	1	1	1	154.891147538699	1	124.13116268708	1	1	1	1
DOK3	1	1	1	1	1	1	1	1	1	49.6420563708712	1	1	1	1
DOK5	27.6947071626513	1	1	1	1	1	1	1	1	1	1	1	1	1
DPCD	1	39.1809635632222	1	33.3317145518118	1	1	1	1	28.240278465283	1	1	26.2041589316678	1	27.7334233806199
DPF3	1	1	1	1	1	1	1	1	44.5336975172925	1	1	1	1	1
DPH5	27.6253882747287	26.1489410480452	1	1	1	1	46.9332067043505	1	50.7005532714453	1	1	33.4487894310672	1	1
DPP6	1	67.2756399701204	1	1	1	1	1	1	1	1	1	1	1	1
DPT	1	1	1	1	1	220.997650566932	1	1	1	1	1	1	1	40.362738293055
DPY19L1	1	32.1058427243251	1	1	1	1	1	1	1	1	1	1	1	1
DPY19L2	1	1	1	1	1	1	1	1	1	1	44.6527543826517	1	1	1
DPY19L3	1	1	1	1	30.1355208878061	1	1	1	1	1	1	1	1	1
DPYD	27.328203795574	1	1	1	1	64.3866544106067	1	45.4751821932111	25.1237221722376	142.433341535633	1	34.5108044912399	1	1
DPYSL3	279.28465250172	1	72.4747776186928	1	1	155.317207747038	128.659451011068	1	138.831336177269	1	1	219.952653935579	61.5578393591951	1
DPYSL4	1	1	1	1	35.7017676452593	1	1	1	1	1	1	1	1	1
DRG1	27.5460134081594	24.3926726609868	1	27.966046673035	42.6593844557196	1	1	1	1	1	1	1	1	30.5154147125757
DRG2	27.0385325261277	23.9706155625941	1	1	1	1	1	1	1	1	1	1	1	1
DSC2	1	1	1	87.2871271779863	1	1	1	1	1	46.7808311357166	1	1	1	1
DSC3	1	1	1	1	1	47.6212640616481	1	1	1	1	1	1	1	1
DSEL	37.1615882436308	61.7046493617065	1	1	37.7188999000525	52.3362780645081	1	1	64.9464853394951	1	1	35.7703083655485	1	63.9692980813617
DSG2	65.5228238741539	1	1	108.470234695416	1	1	44.808592799422	1	38.516999218843	1	1	46.9976079337313	1	1
DSP	1	1	89.0170025910195	195.184872499773	74.643176566874	1	1	1	114.744250220704	1	1	1	1	1
DSTN	1088.37396809505	521.673902693446	580.371603195035	497.179902662439	555.987032915831	710.552390798862	577.047307228283	140.099920589317	419.778506985312	106.86266514401	1362.52596644705	675.45270549932	5381.54959892463	542.545586378904
DTHD1	1	1	1	1	1	1	1	72.1282643780143	1	1	1	1	1	1
DTX1	1	1	1	1	77.6149065917365	1	1	1	1	1	1	1	1	1
DTX3	25.5972168965796	23.2066575373377	1	1	1	1	1	1	45.8977634581149	1	48.2772496304957	39.1776694642057	46.0352653860165	1
DUBR	31.8430797187989	1	1	1	1	1	1	1	43.6596576238415	1	1	47.6440636258003	1	1
DUOX1	1	1	1	42.2734387318597	1	1	1	1	1	1	1	1	1	1
DUOXA1	1	1	1	32.4148076748068	1	1	1	1	1	1	1	1	1	1
DUSP12	1	23.0068405030509	39.2725530918732	1	1	1	1	1	1	1	1	1	1	1
DUSP14	34.0405883958366	1	1	26.498163608243	30.7167093146631	1	1	1	1	1	33.0232239564881	1	1	1
DUSP2	1	1	1	45.1434634005907	1	1	1	224.650287841739	1	1	1	1	1	1
DUSP23	35.4203601869423	1	279.382126230881	269.068890204313	1	1	1	50.9218080326318	69.733444575307	65.1122293788837	1	40.0643200324181	1	1
DUSP4	1	1	1	32.3946279397197	1	1	1	1	1	1	1	1	1	1
DUSP5	1	1	44.3466366995584	1	1	1	1	1	1	1	1	1	1	1
DUSP6	1	1	149.448466066978	55.1259430473199	1	1	1	50.605599889829	1	254.183602206055	1	1	1	1
DUSP7	1	1	1	1	45.8863327958834	1	1	1	1	1	1	1	1	1
DUSP8	1	1	1	1	1	1	1	1	1	1	1	1	39.1187488462682	1
DUXAP8	1	1	1	1	1	1	1	1	43.8514203555661	1	1	1	1	1
DVL1	1	1	1	1	1	1	1	1	23.2212614380622	1	1	1	1	1
DVL2	1	22.3061488735208	1	1	1	1	1	1	1	1	1	1	1	1
DXO	1	1	1	1	1	1	1	1	1	1	1	39.0512	1	1
DYNC1I1	1	1	1	39.1116164875566	1	1	1	1	1	1	1	1	41.1823207955059	1
DYNC2H1	34.1334526672027	55.381431005401	1	1	1	81.9446064353593	1	1	48.1769020843798	1	34.2210620676151	62.9178194792869	1	43.4227693683396
DYNC2LI1	39.7235547917153	56.761822229053	1	44.6018654069453	1	56.5040883833334	43.3309993258768	1	32.5335407669911	1	37.4160657324528	62.866582926662	1	40.1764913435333
DYRK4	30.8657473281879	31.474777680238	1	24.7220621464133	1	1	1	1	28.0024726314984	1	1	35.8927797890676	1	32.4914868552299
DYSF	1	1	55.2834936261305	1	1	1	1	1	1	1	1	1	1	1
DZIP1	34.4474514410988	30.5511225680595	1	1	1	1	1	1	1	1	1	43.1768205428671	1	31.2517649828883
DZIP3	1	1	1	1	1	1	1	56.8877100208213	27.1121272754482	1	1	37.3835454633096	1	31.7153758518796
E2F3	1	1	1	1	1	1	1	1	1	43.6113552506086	1	1	1	1
EAF2	1	1	1	1	1	1	1	1	1	39.6584380624249	1	1	1	1
EBF1	1	39.9328501016041	96.0700503840827	1	1	79.0462613388474	1	1	1	1	206.997964780189	1	137.651983929687	1
EBF4	1	38.4617879333222	1	1	1	1	1	1	1	1	1	1	1	1
EBP	1	1	1	51.1389132231753	1	1	1	60.6913063916549	44.3546670835466	1	1	1	1	1
ECEL1	1	1	1	1	1	1	1	1	1	1	1	165.040001671685	1	1
ECM1	1	417.813550458679	1	1	447.444578964129	71.2117375218197	1	1	1	1	100.527637434532	1	1	173.367475996182
ECM2	138.147490856473	28.9980758235976	1	1	1	98.7006767775887	130.570624051101	1	46.0528997973496	1	95.0178450954234	93.9801234662244	99.2331665275039	53.8804068054603
ECSCR	1	1	428.16029106938	1	1	1	1	1	1	1	1	1	1	1
EDEM1	1	1	1	1	1	1	1	43.2596870429084	1	52.7875718597625	1	1	1	1
EDEM2	1	1	1	29.8234706492249	1	1	1	1	36.2574	35.0229250516287	1	1	1	1
EDIL3	52.5586332887677	1	1	1	34.1794472918111	1	1	1	1	1	104.032468251234	111.382860019788	127.493622430612	1
EDN1	1	1	199.248339034847	59.7718443891591	1	1	1	1	1	1	1	1	1	1
EDN3	1	36.5546584976073	1	1	1	1	1	1	1	1	1	1	1	51.7170290704731
EDNRA	48.6900602962036	156.807375620697	1	1	92.6124429660994	1	55.2197806669574	1	1	1	180.053161906586	1	136.769841216182	129.773380752476
EDNRB	1	40.303448631944	1	1	130.759450561307	1	1	1	1	1	51.8642719615221	1	1	1
EEF1AKMT1	1	28.0280043309329	1	1	1	1	1	1	1	1	1	1	1	1
EEF1AKMT2	1	1	1	27.0857505387259	1	1	1	1	35.0262479211115	1	1	29.6238110316013	1	30.0571282873815
EEF1G	1	1	1	1	1	1	1738.91972699674	1	1309.97230860821	1	1	1	262.142632961668	1
EEF2K	1	1	38.5793460997776	23.0445494578218	1	64.9215243835345	1	1	1	1	1	1	1	1
EFEMP1	148.142711890877	154.84094218515	167.901134451836	1	1	402.454935643541	128.649081230632	1	31.6415011652454	1	1	119.737007426634	1	1
EFHD1	44.4816733559444	56.3462101749312	1	1	123.166287920136	1	1	1	1	1	111.646661490829	1	173.204731831142	36.8335267331491
EFHD2	44.6785365082771	1	68.1865103588183	47.7481868569416	1	1	1	224.016539244471	54.6948806761569	306.072224879957	32.441755585155	1	1	1
EFNA1	1	1	85.6521333872679	71.634378024099	1	1	1	1	1	1	1	1	1	1
EFNA5	1	1	1	1	1	46.7842670188524	1	1	1	1	1	1	1	1
EFNB1	1	1	1	1	46.1662535609646	1	1	1	25.9682745297318	1	1	1	1	30.2266400186656
EFNB2	1	63.3215223289826	92.5312020880327	1	160.341496709734	1	1	1	1	1	1	1	1	1
EFS	1	29.4629936671745	1	1	1	1	1	1	1	1	1	1	1	1
EFTUD2	1	1	1	1	38.402161779387	1	1	1	1	39.1089115159882	1	1	1	1
EGFL6	1	26.0885510272138	1	1	1	100.157023520156	1	1	1	1	88.9919338048562	1	1	1
EGFL7	1	1	805.534718988372	1	1	1	1	1	1	1	1	1	1	1
EGFLAM	1	1	1	1	1	1	1	1	1	1	59.1730253965727	1	38.7889419267837	1
EGLN2	1	1	1	1	1	1	45.0908304807939	1	31.6720414433954	1	1	1	1	1
EGLN3	1	1	1	37.6802812464841	1	1	1	1	1	1	1	1	1	1
EGR1	84.5870865007751	403.69219763252	331.00566114717	72.9570894455522	162.981224825847	1046.94802446591	214.60313160402	1	1	1	289.436614105208	599.083880671371	262.241088541517	97.8690470822157
EGR3	1	1	1	1	1	66.8417277749873	1	1	1	1	1	79.4547530793599	1	1
EHBP1	57.0189891573105	46.2195055537792	1	1	51.1502635670646	58.1190018615117	81.235001193172	1	29.519965437974	1	39.8632046788169	76.3305441612629	1	32.9471494136702
EHBP1L1	1	1	57.1506565357776	1	1	1	1	46.7227424592322	1	107.037421020505	45.5999983520489	1	69.2517381769429	1
EHD1	1	1	1	1	1	1	1	84.5740068547335	1	53.3623333858789	1	1	33.4983463210491	1
EHD4	1	1	251.853163801785	23.5050176765759	1	1	1	1	31.1256883655608	55.6689817328865	1	1	1	1
EHF	1	1	1	203.115033582462	1	1	1	1	1	1	1	1	1	1
EID2	30.2530788072218	1	1	1	34.8893879611426	1	1	1	46.9487034179555	1	1	1	1	1
EIF2B2	1	24.8136434011138	27.3295350228963	26.178859177581	1	1	1	1	25.1589236229852	1	38.3014210721595	1	36.3007203682623	1
EIF2B3	32.3701517588204	1	1	1	1	1	1	1	31.0817251452969	1	1	28.5257029700295	1	1
EIF2B4	41.6617773505595	26.2744769606855	1	24.5724839023689	30.4076609937327	1	1	1	1	1	1	1	1	1
EIF2D	29.8252510148065	33.6315292249471	26.657351889807	32.3253409118536	1	1	53.4724805764552	1	38.0094675656108	1	41.7510201585022	40.4492086666973	41.2446607172857	34.4070278047547
EIF4ENIF1	27.4523089289573	1	1	1	1	1	1	1	1	1	1	1	1	1
ELF3	1	1	1	422.899670672381	1	1	1	1	1	1	1	1	1	1
ELK1	81.4045010064429	1	1	1	42.1777624528623	1	1	1	128.194462994413	1	1	149.72457445089	1	1
ELK3	29.132132365082	1	334.749790937695	1	94.413289702809	51.4866357558262	1	1	1	38.6041005086723	32.4292970040623	1	1	1
ELMO1	1	1	50.7852102750132	1	1	1	1	1	1	46.3955474762271	1	1	1	1
ELMOD2	1	34.3093659446623	1	26.1183385000052	31.5242728376493	1	1	1	1	1	1	1	1	1
ELN	1	49.4180956344947	58.3102907224287	1	1	130.279253497345	1	1	1	1	1	1	102.126789514371	1
ELP3	1	1	1	81.1079040939887	1	1	1	1	1	1	1	1	1	1
EMB	1	1	1	1	1	1	1	229.356991013822	1	104.849201895034	1	1	1	1
EMC1	27.8415145031233	22.932137236273	1	1	1	1	1	1	1	1	1	1	1	1
EMCN	1	1	561.702531069766	1	1	1	1	1	1	1	1	1	1	1
EMID1	1	1	1	1	40.8800663823591	1	1	1	1	1	1	1	1	1
EMILIN1	184.120169550592	186.135492634051	1	1	278.455338184554	316.841201433184	145.701788817658	1	1	1	99.1857048474518	321.133016070409	53.1097913324686	131.023408867156
EMILIN2	1	114.675335847699	1	40.1845247706099	70.296596219264	124.462090820799	1	1	1	121.871366742653	50.1707738914732	1	1	1
EML1	1	1	35.1905222976713	1	31.4728628184737	1	1	1	1	1	1	1	1	1
EML3	1	1	47.0637324936885	1	1	1	1	1	1	1	1	1	1	1
EML5	1	1	1	1	1	1	1	1	87.0028414669993	1	1	1	1	1
EMP1	123.926571703397	73.4097820184287	424.62666135852	1	102.628036826564	155.81916550757	1	1	1	1	65.3546805950896	1	1	69.7376590148319
EMP2	225.834595760384	28.1405896611692	256.701915147059	109.045698448051	64.4523242642613	139.825035710707	261.324809027307	1	169.880336028666	1	116.453115994771	250.800250280408	140.91769016005	72.931523185939
EMX2	1	179.153286163829	1	221.39635857532	154.466984458002	1	1	1	169.554582616151	1	147.957514645686	48.7994317739141	59.9185825003533	186.058712710194
EMX2OS	1	64.8855651569542	1	43.8593394504555	59.7758849071489	1	1	1	1	1	68.4157126079988	1	38.3166115939328	82.2178883821673
ENC1	140.790125698355	1	1	1	41.9377516078871	1	1	1	134.566318173863	1	50.2646186146179	124.231140395772	1	1
ENDOD1	47.8730681091619	1	66.4037037905685	37.7042151791682	1	1	1	1	87.9741918042628	1	66.4993675740037	55.439589858587	67.6680100828576	1
ENDOG	1	1	1	43.8642747412646	1	1	1	1	31.6405892872672	1	1	1	1	1
ENDOV	1	31.0915018605039	1	26.1053376373743	41.5291077636194	1	1	1	27.7408003117158	1	1	33.4329734239291	1	33.5934319157045
ENOPH1	1	1	1	33.0535181357707	31.546049676588	1	1	1	1	32.0454216702298	1	1	1	26.8710585171411
ENPEP	1	62.6532088012596	1	1	1	1	1	1	1	1	61.186633207954	1	1	1
ENPP1	1	116.364540804376	1	1	58.5525531843134	67.2923458769391	1	1	1	1	1	1	1	51.1904943716888
ENPP2	1	118.387551011963	609.787808497603	1	79.3768067207682	1	1	1	1	1	1	1	1	57.3788151206638
ENPP3	1	1	1	163.300584504021	1	1	1	1	1	1	1	1	1	1
ENPP6	32.955307557505	1	1	1	1	1	1	1	1	1	1	1	1	1
ENTPD1	1	1	214.484392250508	1	1	1	1	1	1	121.085394130494	1	1	78.1324474265351	1
ENTPD3	1	1	1	1	1	1	1	1	1	1	1	1	95.0902478306956	1
EOMES	1	1	1	1	1	1	1	121.974131620697	1	1	1	1	1	1
EPAS1	33.3591704359181	1	405.754836869824	33.8353420225401	1	50.4221662208402	1	75.0475020992095	1	1	168.530845109837	1	237.997823605845	1
EPB41	1	1	36.9177704107264	42.4297284393938	1	1	1	164.035165119099	1	63.5496771089795	1	28.6829186599016	1	1
EPB41L1	1	1	1	1	1	1	1	1	1	1	44.8449920104576	1	1	1
EPB41L3	1	21.7307934459431	79.6259444155609	1	1	1	1	1	1	95.9875050060863	1	24.2408747352416	1	1
EPB41L4A	1	1	69.2822163666764	24.6493019360377	1	1	1	1	1	1	1	1	1	1
EPB41L4A.AS1	249.805344729883	85.9616259067045	107.100643747045	91.1486793473926	61.6765193173396	128.986989879122	499.53135227974	62.3808030331466	424.434360624262	39.5012708280162	139.712106592076	245.118973009957	151.848092228033	242.73376635036
EPCAM	1	1	1	994.663002066142	1	1	1	1	1	1	1	1	1	1
EPDR1	25.6695344936831	64.8528793805047	1	1	1	1	1	1	61.4903	1	37.6944807415022	39.0614030392695	37.5589770573374	49.2175002553032
EPHA3	1	1	1	1	1	1	1	1	1	1	1	1	44.933656969644	1
EPHA4	1	1	55.6467181666829	1	1	1	1	1	1	1	1	1	1	1
EPHA7	1	1	1	1	43.212751702034	1	1	1	1	1	1	1	1	1
EPHB4	1	43.3006874893707	97.3480353604918	1	1	1	1	1	1	1	1	1	1	29.8357397400013
EPHB6	1	51.3352287107727	1	1	106.559902755783	58.343141681643	1	1	1	1	58.6745351596095	1	45.2539778551908	99.0837339612239
EPHX2	1	24.2773133378886	41.7426504600251	1	1	50.965985986274	1	1	35.1814891379679	1	1	28.5545113658247	1	33.4811995258044
EPN3	1	1	1	1	1	1	1	1	45.5209952432454	1	1	1	1	1
EPS8L1	1	1	1	60.969794141093	1	1	1	1	1	1	1	1	1	1
EPS8L2	1	1	1	61.5338291542653	1	1	1	1	1	1	1	1	1	1
ERAP1	1	1	1	41.6401698208237	1	1	1	53.9747825770401	1	28.6554233983897	1	1	1	1
ERAP2	1	1	39.043023238333	1	1	1	1	104.449442523864	1	54.2700157542208	1	1	1	1
ERBB2	1	1	1	63.9838829212829	1	1	1	1	1	1	1	41.8912242840455	1	1
ERBB3	1	1	1	82.4904917583905	1	1	1	1	1	1	1	1	1	1
ERBB4	1	1	1	34.2325103483729	1	1	1	1	1	1	1	1	1	1
ERCC4	29.4796870144984	1	1	1	1	1	1	1	1	1	1	29.9408594220377	1	1
ERF	1	1	66.8923661250683	1	1	1	1	1	1	1	1	1	1	1
ERG	1	1	141.03710825354	1	1	1	1	1	1	1	1	1	1	1
ERICH5	1	1	1	32.4981818963092	1	1	1	1	1	1	1	1	1	1
ERLIN1	1	1	1	42.5357454076664	1	1	1	1	42.0284411987616	1	1	31.8626557448029	1	1
ERN1	1	43.473888859516	1	1	1	1	1	117.888870365627	1	1	1	1	1	33.4623903823575
ERRFI1	169.34658686673	37.9741835455887	1	171.199914738024	1	155.406725313017	97.2181422449097	1	37.2487451142242	1	1	92.1490773642091	1	1
ERV3.1	1	29.0466938248128	1	26.9290068294589	56.3983987395728	1	1	1	1	1	1	1	1	1
ESAM	1	1	279.129034856191	1	1	1	1	1	1	1	93.8568751027709	1	119.995206360438	1
ESR1	1	186.115224158849	1	219.708289391191	295.212241145443	1	1	1	1	1	65.0585675906392	1	1	194.33045507275
ESR2	1	1	1	1	1	1	1	1	1	1	1	27.0463027876618	1	1
ESRP1	1	1	1	33.5326682860391	1	1	1	1	1	1	1	1	1	1
ETFDH	1	1	1	1	1	1	1	1	29.7348035494992	1	1	1	1	1
ETFRF1	1	31.2167957081967	42.7323979364529	68.2457500120854	1	1	42.8805563995941	1	50.162373033316	1	36.1252615400396	34.1471408899766	31.4173235125027	30.3220459503973
ETNK2	1	1	1	1	1	1	1	1	39.755749366574	1	1	1	1	1
ETS1	1	1	179.408187539407	1	82.4963900046294	1	1	577.23383571404	1	1	95.7990258878566	1	49.7553392906726	1
ETV1	1	1	1	1	54.0534077210679	1	1	1	1	1	1	1	1	1
ETV6	1	1	71.4951205981454	39.448225614902	41.4749207199808	1	1	1	1	83.3851121126462	1	1	41.5887218026426	1
EVA1A	1	1	1	44.1154494714621	1	1	1	1	1	1	1	1	1	1
EVA1C	49.9237549668405	54.8041792290894	86.2364874570304	1	1	60.1507046697973	1	1	1	1	1	1	1	37.6551365507403
EVI2A	1	1	1	1	1	1	1	102.880796216166	1	145.074241929182	1	1	1	1
EVI2B	1	1	1	1	1	1	1	148.497820328831	1	377.086360143389	1	1	1	1
EXOC3L1	1	1	1	1	1	1	1	1	28.2248928085042	1	1	1	1	1
EXOC3L2	1	1	38.5239362565729	1	1	1	1	1	1	1	1	1	1	1
EXOC6	1	1	81.2659424254496	1	1	1	1	1	25.7165234732631	34.1841482658409	1	1	1	1
EXOG	1	25.783153565028	1	1	1	1	1	1	1	1	1	1	1	1
EXOSC10	27.9633304966517	1	1	21.5971229630187	1	1	1	1	1	1	1	1	1	1
EXOSC4	40.7951752182567	28.1172793770764	1	29.6557035866627	1	1	1	1	1	1	1	1	1	1
EXOSC9	1	24.7555411185755	1	1	1	1	1	1	1	1	1	1	1	1
EXPH5	1	1	1	50.2195841502305	1	1	1	1	1	1	1	1	1	1
EXT1	47.093122204743	29.2339650096235	1	1	44.344497968151	1	1	1	1	1	36.5378583835395	1	1	1
EYA2	1	1	1	98.7515516200135	1	1	1	1	1	1	1	1	1	1
EYA3	1	24.1968864860685	1	1	1	1	1	1	1	1	1	1	1	1
F10	1	101.553617108628	1	1	1	129.201346992157	58.8149534208412	1	1	1	145.034359251967	61.2417439393213	80.6888943431421	167.281201660769
F11R	1	1	47.7965681702783	57.6734248829205	1	1	1	1	1	1	1	1	1	1
F13A1	1	1	1	1	116.545830489945	1	1	1	1	174.543	1	1	1	1
F2R	1	82.2735336175842	57.0752266256887	1	290.761612031083	52.6252559390079	1	70.1091095113795	1	1	105.896431840805	36.020301175548	1	1
F3	114.213252942143	387.294722764583	1	90.8449325843379	163.636567849385	349.479511437037	160.8	1	1	1	1	193.227350866433	1	72.7494269803307
F8	1	1	65.9750229599716	1	1	1	1	1	1	1	1	1	1	1
FABP3	1	1	1	1	1	1	1	1	29.2293601642769	1	1	1	1	1
FABP4	1	1	1	1	1	1	1	1	1	1	286.288741314654	1	180.212945105193	1
FABP5	46.1094999191367	137.622114116134	309.96732118668	1	78.9672080915511	1	1	1	35.3740749192053	246.592164605243	179.997660097993	55.0117136325459	78.3063007681244	219.501345398464
FADD	1	1	1	22.8075902425509	37.9535881410798	1	1	1	1	1	1	1	1	1
FADS2	1	55.9351550577029	1	1	46.1973244826472	28.8749309914845	1	1	1	1	1	1	1	70.0465476964937
FADS3	25.8968080197274	27.7842910688621	1	1	60.7410903049653	1	1	1	1	1	79.404195491704	1	94.5773960041705	1
FAF1	27.308401739966	23.6520192774808	1	31.6233597953087	1	1	1	1	1	1	1	1	1	1
FAH	1	26.9853132908024	1	1	1	1	1	1	1	1	1	1	1	1
FAHD2A	1	26.7282741026693	1	22.9777899377167	1	1	1	1	28.8124202441797	1	33.3711863946065	35.5079841653163	1	1
FAIM	1	29.005338999338	1	99.3258285519549	1	1	1	1	30.4014169221131	1	48.5230407860126	1	39.0569777818838	32.5600620916087
FAM102A	1	31.4205635177072	1	27.5589513952247	34.6222796862542	1	1	80.271022859836	1	1	1	1	1	34.2715272413321
FAM102B	1	1	1	1	1	39.605176573329	1	1	1	30.748035543051	1	1	1	1
FAM104B	1	28.0565922363629	1	25.6859718301453	1	1	1	1	1	1	1	1	1	30.2732410619772
FAM107A	1	1	129.031249344921	44.2520286690203	1	1	1	1	1	1	1	1	1	1
FAM110B	1	27.355694267924	1	1	1	1	1	1	1	1	1	1	1	1
FAM110C	1	1	1	83.8106362199023	1	1	1	1	1	1	1	1	1	1
FAM110D	1	1	315.040866800204	1	1	1	1	1	1	1	1	1	1	1
FAM122A	1	24.8596419109049	1	1	1	1	1	1	1	1	36.2456725506889	1	57.4399931073988	1
FAM122B	1	1	1	1	1	1	1	1	45.5312728384548	1	1	36.3422862137176	1	1
FAM122C	1	1	1	1	1	1	1	1	70.3957162189873	1	1	59.0459239077123	1	1
FAM126A	1	27.5342728493686	1	1	44.3215488315751	44.3707053206069	1	1	1	35.5411806655778	38.6364522199543	1	1	1
FAM129A	1	1	41.0107767502907	1	1	1	1	70.7437706919421	1	80.6914494224551	1	1	173.412994738705	1
FAM129B	1	1	58.4605577977544	79.4041536943085	37.0937461999728	1	1	1	1	42.1802451448837	1	1	1	1
FAM131A	27.7916925920139	1	1	1	1	1	1	1	1	1	1	1	1	1
FAM135A	1	1	1	34.3775818913454	57.1466106517153	1	1	1	1	1	1	1	1	1
FAM13C	1	1	90.5438855249077	1	1	1	1	1	83.5836553773625	1	134.376613169914	51.1563652886816	42.6771083909072	1
FAM153CP	1	1	1	1	1	1	1	1	77.6532936943917	1	1	1	1	1
FAM155A	1	27.9542380222217	1	1	40.4723527101999	1	1	1	1	1	1	1	1	1
FAM160B2	1	1	1	1	51.514572006594	1	1	1	1	1	1	1	1	1
FAM161A	1	1	1	1	1	1	1	1	36.8217189127887	1	1	63.1466724772106	1	1
FAM162B	1	1	1	1	1	1	1	1	1	1	182.666910680212	1	67.6979490816972	39.9869161506186
FAM167B	1	1	104.330087061088	1	1	1	1	1	1	1	1	1	1	1
FAM168A	1	1	1	1	1	1	1	1	1	1	1	28.160706283759	1	1
FAM169A	1	1	1	31.5562475911547	1	1	1	1	1	1	1	1	1	1
FAM171A1	1	1	90.8064466044945	1	1	1	1	1	1	1	1	1	1	1
FAM171A2	1	32.0094847278457	1	1	1	1	1	1	1	1	1	1	1	1
FAM174B	1	1	1	37.7868782309653	1	1	1	1	1	1	1	1	1	1
FAM189A2	1	1	1	54.0115353732872	1	1	1	1	1	1	1	1	1	1
FAM193A	1	25.0980728516005	1	24.9306962258717	35.2892037359665	1	1	1	1	1	1	1	1	1
FAM199X	28.9881238272206	1	1	36.2197247984896	1	1	1	1	1	1	1	1	1	1
FAM19A5	24.5326622090995	24.3131446931318	1	1	1	1	1	1	1	1	1	1	1	30.8123268497009
FAM207A	45.7667815591166	34.781914268993	1	40.7709603063963	1	1	1	1	40.0553	29.8014817184886	65.0644214140191	1	39.6769636808875	1
FAM20A	1	33.882215938338	1	1	48.1957311565801	45.1912394449648	1	1	1	1	1	57.3481801967737	1	1
FAM20B	23.7463727980899	1	1	1	1	1	1	1	1	1	1	1	1	1
FAM20C	67.1810675892485	1	1	35.8045584063339	88.5173489989431	1	1	1	1	47.4757230539031	1	1	35.8240362395276	1
FAM210A	28.9601263387085	1	1	1	1	1	1	1	25.4340952689317	1	1	1	1	1
FAM213A	35.4760994267646	251.854151160306	143.601976832354	296.158196522169	1062.23804228431	1	1	1	1	1	181.270162110566	65.1880436975984	37.7859932409902	141.657386611554
FAM217B	1	1	1	1	1	1	1	46.8022490515842	1	30.9789348812209	1	1	1	1
FAM219B	1	22.1466618177399	1	26.9301871638866	1	1	1	1	1	1	1	1	1	30.9090739884427
FAM228B	35.8839834487996	1	1	1	1	1	43.7749766727551	1	35.8367751815887	1	42.6892955499999	37.8953986296199	44.2969550935537	31.8965434151279
FAM239A	1	1	1	35.7749239192134	1	1	1	1	1	1	1	1	1	1
FAM241A	1	1	109.804512823725	1	1	1	1	1	1	1	1	1	74.6537768947392	1
FAM43A	1	1	138.943388550456	1	49.7383514519204	1	1	1	1	1	1	1	1	1
FAM49A	1	1	1	1	1	1	1	1	1	81.1342346702349	1	1	1	1
FAM49B	31.6248074657016	1	38.4518077595976	50.3742746425325	1	1	1	280.617782608386	39.6610243714855	255.224890672617	1	30.4305369592092	1	1
FAM53B	1	34.8592376607998	1	1	1	1	1	1	1	31.4718454365434	1	1	1	1
FAM53C	1	32.6620991360882	1	1	37.3593544227334	51.6310709450899	1	1	1	31.195845898756	1	31.0286577713184	1	1
FAM69B	1	1	75.116096055625	52.4400361222779	1	1	1	1	1	1	1	1	1	1
FAM76A	1	1	1	1	1	1	1	1	1	1	40.1293630176098	1	42.8280790070789	1
FAM78A	1	1	1	1	1	1	1	47.4024919562121	1	33.2922629769259	1	1	1	1
FAM84A	1	1	63.3367173268725	28.9472627822247	1	1	1	1	1	1	1	1	1	1
FAM84B	1	1	86.3347611974242	51.3422053300948	1	1	1	1	1	1	1	1	1	1
FAM89A	1	44.0577435378592	68.5429568290695	1	46.6603718166242	1	1	1	1	1	47.6487974340184	1	1	36.6186717923188
FAM8A1	36.8404451472969	24.6699649463983	1	1	1	31.3602933569769	1	1	25.8897356935715	1	1	34.4465584865661	1	34.6559238753174
FANCL	1	34.1458484885539	1	1	1	1	1	1	33.0330188316583	1	1	33.0852501728953	1	34.893240603057
FAP	1	113.391511840583	1	1	180.338640353427	171.387310328713	1	1	1	1	64.3870693228294	1	1	40.383576372458
FARSB	23.1266858232581	1	1	22.3480754652125	1	1	1	1	1	1	1	1	1	1
FAS	35.7814603140056	25.5171456434724	1	1	1	58.2441739429375	45.1342698111147	1	1	1	1	44.8264997661017	39.6560243491288	1
FASLG	1	1	1	1	1	1	1	83.6076316613365	1	1	1	1	1	1
FAT1	47.9277177511337	1	1	1	50.8189678450328	1	1	1	28.9775057051349	1	105.303152209587	1	80.466023615134	35.6673114742976
FAXDC2	1	1	1	1	1	51.0876277804981	1	1	47.4597497606528	1	1	45.7892	1	1
FBLIM1	92.6435335589709	109.665165776733	1	29.7059383224039	216.192578244443	62.2813664001258	1	1	1	1	176.789094442194	68.2481227130083	52.302792079603	62.0986004965028
FBLN1	111.773690943137	1176.92031576502	1	792.611401508881	944.182441430835	2516.47276738327	49.4818440653984	1	1	1	287.206120137484	251.199868770176	1	1183.08052981416
FBLN2	1	222.463746442828	103.646524500201	1	162.697935317605	174.958668734031	1	1	1	1	1	1	1	74.7801430321893
FBLN5	99.6295449275143	121.638451405405	1	1	256.85597570438	112.615099547691	57.5870635754074	1	1	1	1	35.5816637271688	1	76.8529860760643
FBP1	1	1	1	1	1	1	1	1	1	180.535832374433	1	1	1	1
FBRS	1	22.6260146999193	1	1	32.4206050527587	1	1	1	1	31.486971487716	1	1	1	32.2030586117411
FBRSL1	1	1	1	22.1729707284614	27.7003783955309	1	1	1	1	1	1	1	1	1
FBXL12	1	22.0184219088597	1	1	1	1	1	1	1	1	1	1	1	27.8465843893739
FBXL13	1	1	1	1	1	1	1	1	1	1	1	1	72.0888344945841	1
FBXL20	1	1	1	30.1993134863056	40.9447808241746	44.7851075215584	1	1	38.0878517427659	31.2334325889804	1	1	1	1
FBXL4	1	1	1	22.5317084799995	1	1	1	1	31.0715508502387	1	1	1	1	1
FBXL7	1	1	1	1	1	1	1	1	1	1	1	30.2847747909173	1	1
FBXO17	40.4392833774495	32.3419646522715	1	1	1	37.8658300180355	54.9913567841815	1	33.3043226028836	1	41.8398086811881	52.9541593704697	1	45.1208820765076
FBXO28	1	1	1	33.3166	1	1	1	1	1	1	1	1	1	1
FBXO30	27.8755736415222	1	1	1	1	1	1	1	1	1	1	1	1	1
FBXO31	1	1	50.0188404609161	1	1	1	1	1	1	1	1	1	1	1
FBXO32	388.580119493503	249.922709352547	1	1	148.172693637196	140.033400497541	86.1320572959542	1	37.2697474167598	1	54.3000534857016	238.405368617858	145.092649648551	1
FBXO34	1	1	31.6762544109401	45.5128966725814	1	1	1	62.9166442799512	1	1	1	27.5733331988754	1	33.3866976328173
FBXO42	1	1	1	37.1235276033754	1	45.6974041029704	1	1	1	1	1	1	1	1
FCER1A	1	1	1	1	1	1	1	1	1	112.434951615316	1	1	1	1
FCER1G	1	1	1	1	1	1	1	482.363186098356	1	1158.44280350752	1	1	1	1
FCF1	1	1	1	1	1	1	1	1	29.2635020716107	1	1	1	1	1
FCGR1A	1	1	1	1	1	1	1	1	1	94.3737136335354	1	1	1	1
FCGR2A	1	1	1	1	1	1	1	1	1	302.087695007279	1	1	1	1
FCGR2B	1	1	1	1	1	1	1	1	1	199.38249696021	1	1	1	1
FCGR3A	1	1	1	1	1	1	1	139.04277637032	1	399.147958942486	1	1	1	1
FCHSD2	1	1	42.1168457252261	1	1	1	1	1	35.3957495415942	78.7352603886705	1	56.5422159492479	66.0849587315898	1
FCMR	1	1	1	1	1	1	1	83.3953513226042	1	1	1	1	1	1
FCN1	1	1	1	1	1	1	1	1	1	888.701918737053	1	1	1	1
FDX2	1	1	1	1	1	1	1	1	25.2944942342997	1	1	1	1	1
FDXR	1	1	1	1	1	1	1	1	195.645645099667	1	1	93.9957978861598	1	1
FEM1C	1	28.2044030617739	1	1	1	1	1	1	1	1	1	1	1	32.3517796443882
FER	32.2145225454171	1	1	1	1	1	1	1	1	1	1	31.1453737009619	1	1
FERMT3	1	1	1	1	1	1	1	114.533148313704	1	151.774800361994	1	1	1	1
FES	1	1	41.6124218292836	1	1	1	1	1	1	70.3183223468639	1	1	1	1
FEZ1	26.9195761133093	31.4222266969812	1	1	1	49.8873103478665	1	1	1	1	53.0285708629425	1	1	1
FGD2	1	1	1	1	1	1	1	1	1	107.141670687344	1	1	1	1
FGD3	1	1	1	1	1	1	1	82.7868481340312	1	36.0439542882125	1	1	1	1
FGD4	73.6222760972946	1	34.5471902903011	52.5614611485689	1	1	51.5102592599715	1	100.376077890499	83.9527877396508	1	56.4888474397307	47.4914857887602	1
FGD5	1	1	76.4369485780435	1	1	1	1	1	1	1	1	1	1	1
FGD6	1	24.8995103249047	44.1870553058047	1	47.7956211242149	1	1	1	1	1	1	44.3941034530268	1	1
FGF13	1	1	1	1	1	1	1	1	1	1	35.587714417088	1	1	1
FGF18	1	1	1	55.6241269120777	1	1	1	1	1	1	1	1	1	1
FGF2	32.7238247265869	38.4046601633869	1	1	60.1849351012461	1	1	1	1	1	1	28.7450681273668	1	1
FGF7	521.783701033131	1	1	1	1	251.289001633888	171.707273665946	1	1	1	162.467619249757	108.306686014312	1	46.2296579709551
FGF9	1	1	1	101.850843520445	1	1	1	1	1	1	1	1	1	1
FGFBP2	1	1	1	1	1	1	1	159.46288813005	1	1	1	1	1	1
FGFR1	155.597316694585	24.1975161521443	89.1700892108673	55.5331300713636	106.313653299372	185.840097410453	137.858402517491	1	45.5332837445556	1	1	174.808465061849	70.9879182261762	69.4717
FGFR2	1	1	1	76.6902777809693	1	1	1	1	1	1	1	1	1	1
FGFRL1	34.148323974222	1	1	26.5058989541619	1	1	1	1	1	1	1	1	1	1
FGGY	1	1	1	32.9108462083713	1	1	1	1	1	1	1	1	1	1
FGL2	1	1	1	1	1	118.524690300148	1	1	1	667.234582298331	1	49.3421105469564	1	1
FGR	1	1	1	1	1	1	1	66.7914012158847	1	175.753634319227	1	1	1	1
FHIT	23.3342316681457	1	1	28.1072129854938	1	1	1	1	50.2718231174005	1	1	35.8559444306843	1	1
FHL1	44.6221730727433	53.9007561318636	1	1	48.3674449213955	132.610484811351	1	1	30.3441831908744	1	288.325877896353	1	246.367850342578	67.4353430017496
FHL2	578.04019442156	62.5276366256153	1	1	121.627681898072	1	736.639903096301	1	294.396828740037	1	224.090466883312	539.181	50.9268212388529	64.2134216179122
FHL5	1	1	1	1	1	1	1	1	1	1	99.6239813822401	1	169.08674806998	1
FIBIN	36.2379580017628	1	1	1	1	69.1072843527105	1	1	1	1	1	136.485175661759	1	1
FIGNL1	1	1	1	1	1	1	1	1	1	1	1	27.2609355499786	1	1
FILIP1	1	1	73.036218818716	1	1	49.0390327682405	1	1	1	1	67.7369545920549	1	222.284748595297	1
FILIP1L	578.232907958579	65.2587075864247	73.0444523389907	1	143.466138541948	303.205112797721	326.291084455173	1	170.04657762115	1	629.289880103516	472.40222934938	458.155220640181	53.9585639457396
FJX1	49.4613676422273	44.4179238470586	1	1	299.008631867129	1	1	1	1	1	154.42525755015	1	1	91.4687773825938
FKBP14	1	41.1466601412244	1	1	42.2533972944545	38.1406887163091	1	1	1	1	1	26.3615854313742	1	28.658831590112
FKBP15	1	1	1	1	1	1	1	1	1	108.274353460841	1	1	1	1
FKBP7	68.3026924127244	125.060035770499	1	1	116.553619830051	85.2621026211968	98.983864175728	1	29.2538	1	63.588337654712	72.8418106758097	40.109722981874	80.7147501597629
FLCN	1	1	1	1	39.674145818289	52.8309946102335	1	1	1	1	1	41.9822344365721	1	1
FLI1	1	1	169.661335866712	1	1	1	1	57.4450246083114	1	75.5532249107721	1	1	1	1
FLNB	59.2280778684739	1	143.751312917952	52.8019544571868	1	1	1	1	78.6190868345992	1	1	37.6749685891262	1	1
FLOT2	1	1	57.7250271695528	33.693682531787	1	1	1	1	1	51.2998560103936	1	1	1	1
FLRT2	97.1701051063567	58.7779532675847	1	1	49.4350133589434	161.883276164829	110.572873170171	1	82.4101444436899	1	1	80.0113502681316	1	1
FLRT3	1	1	1	1	1	1	52.0393900902947	1	1	1	1	1	1	1
FLT1	1	1	316.051233445453	1	1	1	1	1	1	1	1	1	1	1
FLT3LG	1	1	1	1	1	1	1	51.4270306387676	1	1	1	1	1	1
FLT4	1	1	34.0042723429181	1	1	1	1	1	1	1	1	1	1	1
FMNL1	1	1	1	1	1	1	1	178.78176888664	1	186.317441502974	1	1	1	1
FMNL2	37.7074100656473	1	40.0653497517464	26.4977626954458	35.4264	1	46.9591630912952	1	43.8083309802823	1	1	69.3751087665527	1	1
FMO1	1	1	1	1	1	1	1	1	1	1	1	35.6922271475441	1	1
FMO2	1	1	1	1	1	57.0104091893947	1	1	1	1	1	1	1	1
FMOD	67.2594865348356	40.8932759906306	1	1	52.6848893727728	100.75684516198	54.2333060326721	1	1	1	1	84.9691414222685	1	61.9789069747108
FN3K	1	1	1	1	1	1	1	1	38.6576781160222	1	1	63.2439896065489	1	1
FN3KRP	1	1	1	1	1	1	43.6357675517651	1	32.4358061716674	1	1	33.8405813389413	1	36.3086566722156
FNDC1	1	1	1	1	1	1	1	1	1	1	47.7799589353724	52.8636569109674	1	40.2527697347604
FNDC4	120.624439797615	1	1	1	1	1	1	1	1	1	1	40.0300415803887	1	1
FNIP2	1	1	72.6370427098752	36.4174587107556	1	1	1	1	1	58.0213929493957	1	1	1	1
FOLR1	1	1	1	51.8532693503487	1	1	1	1	1	1	1	1	1	1
FOLR2	1	1	1	1	1	1	1	1	1	223.368	1	1	1	1
FOPNL	32.501391781533	1	1	1	1	1	1	1	26.8886014347954	1	1	1	1	1
FOSB	1	241.165040167773	85.2917124134097	111.786528580741	1	1058.53320443939	118.373655412689	111.828574906908	1	110.517353752646	133.865437958758	1059.87000653752	1	56.874464408035
FOXC1	1	1	80.1116500074001	1	1	1	1	1	1	1	1	1	99.016074002155	1
FOXC2	1	1	1	1	1	1	1	1	1	1	1	1	84.8521735914893	1
FOXK2	34.9866059135576	1	1	1	35.2529161906562	1	1	1	1	1	1	1	1	1
FOXL2	74.189732466947	68.2649214807314	1	1	127.87330011212	1	114.339767244577	1	165.634597694137	1	1	139.443757091999	1	78.7598748116315
FOXO4	1	1	1	1	1	1	1	1	33.8329968765669	1	1	1	1	1
FOXS1	1	1	1	1	1	1	1	1	1	1	85.4392645980429	1	74.1217024983159	1
FPGS	28.4396851224211	1	1	26.9159093871899	1	1	1	1	1	1	1	1	1	1
FPR1	1	1	1	1	1	1	1	1	1	192.659293256158	1	1	1	1
FPR3	1	1	1	1	1	1	1	1	1	117.546991117563	1	1	1	1
FRAT1	1	1	1	1	1	1	1	1	1	30.3355	1	57.8982257869302	1	1
FRAT2	1	1	1	41.1219083538539	1	1	1	1	1	54.9928015400282	1	1	1	1
FREM1	1	29.9344377857984	1	1	1	1	1	1	1	1	1	1	1	1
FRK	1	1	1	30.781330030214	1	1	1	1	1	1	1	1	42.9502175771439	1
FRMD3	1	1	1	1	1	1	1	1	1	1	44.3572623291576	1	1	1
FRMD4A	1	1	41.9618198203819	39.6169958733023	45.3451256489374	1	1	1	47.1031621684483	1	49.9052011896765	1	84.016762144497	1
FRMD4B	1	33.4753694601199	79.0903943286663	93.3000110330842	53.1123418065181	1	1	1	1	84.5116323276585	60.107705081733	48.7971688969525	1	129.519943380769
FRMD6	1	34.7159112604802	1	1	85.5324112528983	76.7213472183092	1	1	1	1	1	36.3616746630025	1	36.1143414727632
FRMD8	1	1	1	1	1	1	1	1	26.5369610763468	1	1	1	1	1
FRRS1L	27.1447425110344	1	1	1	1	1	1	1	29.8159934158304	1	1	78.8633206045844	1	1
FRS2	34.830623827118	1	1	1	43.514743470794	1	1	1	30.3901325063244	1	1	25.8469103008376	1	1
FRY	1	1	66.1775411080218	1	1	1	1	1	1	1	47.7991874300002	32.5561235275443	108.012399522127	1
FRZB	35.5605561418444	1	1	1	1	56.9261727632499	45.9766119262274	1	1	1	224.176552370026	55.6698034244413	343.450037468375	1
FSCN1	46.728880773245	68.6615953692926	83.1591674897062	1	148.378036571157	1	1	1	61.6593651295546	1	1	43.583592082186	1	1
FSTL1	193.348813171509	197.000483447177	129.257388987345	1	239.071111750689	483.200568821523	66.1537562062422	1	50.6465344257103	1	182.175805370163	115.54400794545	1	136.646067788387
FSTL3	50.0410649422206	1	1	1	1	72.6114902758361	1	1	1	1	46.5981315657754	37.8549633778844	1	1
FTO	1	1	1	1	1	1	1	1	1	1	1	27.1734839805274	1	1
FTSJ3	1	1	1	1	39.2493947086176	1	1	1	1	1	1	1	1	1
FUOM	1	1	1	1	1	1	1	1	1	50.6247698047227	1	1	1	1
FURIN	1	1	39.0023923490695	67.9040716331215	1	1	1	1	1	38.060616339176	1	1	1	1
FUT11	1	1	33.2235722399353	1	1	1	1	1	1	1	1	1	1	1
FUT8	28.7699080004836	1	1	1	1	41.4896161250311	1	1	1	1	1	26.6817573752718	1	1
FXN	26.4780998174606	33.7375011325079	1	1	1	1	1	1	32.7594215699668	1	1	1	1	1
FXYD1	145.502984624597	100.547550838647	1	1	1	311.304800683811	307.042376472399	1	1	1	379.812881722729	178.304506645313	587.862904826268	203.976575742158
FXYD3	1	1	1	216.592388084209	1	1	1	1	1	1	1	1	1	1
FXYD6	76.0878869429346	74.5707118196572	1	1	39.9673112825888	75.8032938703365	144.560655278817	1	208.380635387984	1	92.4275493894492	157.064539441859	76.6322616725741	80.6512005346805
FYB1	1	1	1	1	1	1	1	460.427101708827	1	459.437485669498	1	1	1	1
FYB2	1	1	1	45.7326606861838	1	1	1	1	1	1	1	1	1	1
FYCO1	38.7844431432124	1	1	1	1	1	1	1	1	1	1	27.1212485618631	1	1
FZD1	28.905794412638	1	1	31.5714661011139	1	40.1042533044079	1	1	1	1	1	34.1026146004764	1	32.9636518999001
FZD2	1	1	1	1	43.8815009693447	1	1	1	1	1	1	1	1	1
FZD3	42.8585308300239	30.0201446840298	1	37.3185797010011	43.882756319394	1	59.6950074580208	1	58.6415825428938	1	1	45.604306196653	1	1
FZD4	1	1	106.417275849078	1	1	1	1	1	1	1	1	1	1	1
FZD6	1	1	76.346469829178	56.3652659451698	1	1	1	1	1	1	1	1	1	1
FZD7	1	1	1	1	1	128.356529207471	1	1	1	1	1	49.3180235048556	1	1
G0S2	1	1	1	1	1	120.268737217126	79.7232975995268	1	73.1074161281178	1	64.0426615600356	149.516801904391	1	1
G2E3	34.2686868034316	1	1	1	1	1	1	1	1	1	1	33.1514935016339	1	1
G6PC3	1	36.168451666486	31.2886483859976	29.2507468555928	45.134691832228	1	1	1	1	1	1	1	1	1
G6PD	1	32.2364388522202	1	1	1	1	1	1	1	36.9610911093256	1	1	1	1
GAA	1	26.5336047219001	1	45.5685921075268	1	52.6002573887903	1	1	1	85.2163746814523	1	33.9610500915756	1	1
GAB3	1	1	1	1	1	1	1	43.4105841732372	1	39.6867577958793	1	1	1	1
GABARAP	70.5091291647048	39.6491802125742	46.4196977187616	31.548240609516	34.218187148619	56.2137467171873	428.800862385494	1	344.777883599226	69.1977579527696	47.6211027826482	30.2665118431168	120.825570780592	1
GABBR1	32.6960567622875	28.5508130972272	1	1	50.9095592637962	1	1	1	1	1	38.4474877446535	32.1885994730206	1	1
GABPB1.IT1	1	1	1	1	1	1	50.1279593771888	1	52.7893748818651	1	1	1	1	1
GABPB2	1	1	1	1	1	67.482200301891	1	1	1	1	1	30.7601900225039	1	1
GABRE	1	1	1	1	37.1026331482136	43.4210580618059	1	1	1	1	1	1	1	1
GABRP	1	1	1	604.649003045607	1	1	1	1	1	1	1	1	1	1
GADD45B	65.1110955216414	1	224.722982545848	118.245747203243	1	199.302089783931	119.342821397639	72.8890443351566	1	84.9334630243042	172.245106169885	698.122393923153	742.413700292806	1
GADD45G	1	254.011	1	1	145.665053578609	1	1	1	164.463625563788	1	1	87.1994945990782	168.613382345799	67.2674283944174
GALE	1	1	1	47.2916912276144	1	1	1	1	1	1	1	1	1	1
GALK1	1	42.3047600189556	1	1	28.7180136971684	1	1	1	1	37.4654858328902	33.3792545826334	1	1	49.6379862390722
GALK2	1	28.7768849944411	1	28.4119450466581	45.2688391884934	1	1	1	1	1	1	1	1	28.7074425159732
GALM	1	1	1	1	1	1	1	41.8206694636665	1	42.3168902890792	1	1	1	1
GALNT10	73.2747103844958	1	1	35.4775878749767	1	1	1	51.7925907535932	49.4344453781206	1	1	83.0104216408832	1	1
GALNT15	1	1	49.5954875309831	1	1	1	1	1	1	1	1	1	1	1
GALNT16	1	1	1	1	1	1	1	1	1	1	1	1	43.4004538404077	1
GALNT18	1	1	86.543640350046	1	1	1	1	1	41.3622926032518	1	1	1	1	1
GALNT3	1	1	1	79.3662703023002	1	1	1	1	1	1	1	41.8223896763214	1	1
GALNT7	1	1	1	83.4805497250244	1	1	1	1	1	37.7541898547996	1	27.5906113483972	1	1
GAMT	23.8720215434477	1	1	1	1	1	1	1	36.709472459578	1	51.755149100047	45.6379688433232	86.9600552154495	41.7289754053496
GAPT	1	1	1	1	1	1	1	1	1	121.698163466317	1	1	1	1
GAREM1	29.3075658243978	1	1	1	1	1	1	1	1	1	1	1	1	1
GARNL3	1	23.6332860171078	1	1	1	1	1	1	1	1	1	1	1	1
GAS1	98.1286077242485	81.7178324460221	1	1	1	630.082702235263	119.00148904895	1	1	1	1	213.106451102129	1	1
GAS2L1	1	1	44.1029623795006	1	1	1	1	1	1	1	1	1	1	1
GAS5	1	1	1	1	1	1	1165.40815928383	1	605.026944505056	1	1	1	100.796246781797	1
GAS7	1	1	1	1	39.6862107980076	81.9983033958817	1	1	1	94.2806911329333	1	25.8168578440711	1	1
GAS8	1	1	1	1	1	1	1	1	38.1747037998314	1	1	1	1	1
GASK1B	1	1	1	1	1	1	82.6877293696826	1	70.6776194846185	1	1	1	1	1
GATA2	1	31.8234692897784	53.2913743011667	50.923461919799	66.0091840129497	1	1	1	1	1	1	1	1	35.9392874305578
GATA2.AS1	1	32.4033126437171	40.6240025859383	53.5789180432825	48.7268333965843	1	1	1	1	1	1	1	1	33.5097490143414
GATA3	1	1	1	1	1	1	1	83.2228881877118	1	1	1	1	1	1
GATA4	70.8644123082051	1	1	1	1	1	88.737337153349	1	105.678469579845	1	1	80.6440036608264	1	1
GATA6	90.7878881812313	1	1	1	1	83.6623650290619	120.406239943391	1	31.6317982960069	1	1	73.3625974065168	1	1
GATD1	29.6916657434106	26.3354769376069	1	22.9614048611751	1	1	1	1	1	1	1	1	1	33.5563574257971
GATM	61.6346155040891	1	1	1	1	1	65.5308677313631	1	527.82593893221	36.3295370036187	1	215.662908098392	1	1
GBE1	36.3347601875851	1	1	1	38.3730240674812	1	1	1	1	1	1	1	1	1
GBF1	1	21.6224029035614	1	1	27.1747648462611	1	1	1	1	1	1	1	1	1
GBP5	1	1	1	1	1	1	1	112.66553173392	1	1	1	1	1	1
GCA	1	1	33.2985374037736	42.594820900913	1	1	1	1	1	192.001487858257	1	1	37.6327900287239	1
GCFC2	29.3888528688733	1	1	1	1	1	1	1	1	1	1	1	1	1
GCHFR	1	1	1	49.1368122731141	1	1	1	55.5273324555163	1	34.3895747570362	1	1	1	1
GCLM	53.8493656093447	1	1	27.279586173723	1	1	1	1	28.9078068957647	1	1	1	1	1
GCNT1	1	1	1	43.8228285296537	1	1	1	1	1	1	1	1	1	1
GCNT2	1	1	1	40.0113857017782	1	1	1	1	1	1	1	1	1	1
GDA	1	1	1	75.4637980833514	1	1	1	1	1	1	1	1	1	1
GDF11	1	62.6869995061203	1	26.6404625875338	83.0375530969573	1	1	1	1	1	44.6189733908218	1	1	61.3068663243724
GDF7	1	180.679052164284	1	1	164.347896542586	1	1	1	1	1	1	1	1	108.366027957149
GEM	1	1	1	1	73.0264244425305	66.5396616094676	1	1	1	1	243.148009355484	1	71.1593847260615	1
GET1	1	1	1	1	1	1	60.4404501314458	1	28.8207340382174	1	1	1	1	1
GET3	1	1	1	1	1	1	44.1611673596957	1	1	1	1	1	1	1
GFOD1	1	1	95.9351272547102	1	1	1	1	59.5100805682127	1	1	1	1	1	1
GFOD2	1	1	74.7888818240277	1	1	1	1	1	1	1	1	1	1	1
GFPT2	50.7528963676275	1	1	1	1	67.5365800831098	1	1	1	1	1	1	1	1
GGT5	1	1	80.6570631739957	1	65.2533813269955	65.3005993340115	1	1	1	1	298.388712016453	1	1	1
GIHCG	1	1	1	1	1	1	53.5046951194477	1	58.7001651033867	1	1	1	1	1
GIMAP1	1	1	239.187198865202	1	1	1	1	213.959579078541	1	95.5331895381769	1	1	1	1
GIMAP2	1	1	47.299090607223	1	1	1	1	81.5600887240804	1	54.0263558745151	1	1	1	1
GIMAP4	1	1	331.907616261879	1	1	1	1	331.000935167725	1	178.368644125914	1	1	1	1
GIMAP6	1	1	125.694894008887	1	1	1	1	86.5858874122189	1	46.2890705349755	1	1	1	1
GIMAP7	1	1	564.799500166808	1	1	1	1	701.423955001964	1	158.173788545685	1	1	1	1
GIMAP8	1	1	129.76406671237	1	1	1	1	1	1	56.1159112954759	1	1	1	1
GIPC2	1	1	50.4288839080621	1	1	1	1	1	1	1	1	1	1	1
GIT1	1	1	55.1090256520085	1	1	1	1	1	1	1	1	1	1	1
GJA1	282.851	284.875599707374	165.007043770038	1	493.601627790925	112.89376003483	55.2149103497754	1	128.768926975078	1	1	60.447457202242	1	285.510849079757
GJA4	1	1	1	1	1	1	1	1	1	1	147.756090114925	1	172.575515141541	1
GJC1	1	1	1	1	1	1	1	1	1	1	190.845493460179	1	90.3313168519222	1
GK	1	1	1	1	1	1	1	1	1	75.0796633660298	1	1	1	1
GK5	30.5155641843025	26.9726080942349	1	58.5739343064441	1	65.7874477567938	1	1	1	1	1	33.623932057917	1	1
GKAP1	39.0313717263099	1	1	1	1	1	1	1	36.7432630810388	1	1	39.3169584622493	1	1
GLA	1	30.1620264422315	1	1	25.9658046055331	1	1	1	1	33.5651828907917	1	1	1	1
GLCCI1	1	1	1	1	1	1	1	63.2158325237932	43.4067575924598	1	1	1	1	1
GLCE	1	1	29.3551759924581	1	1	1	1	1	1	1	1	27.1066770808943	1	1
GLDN	1	1	1	1	1	1	1	1	1	1	1	1	42.783751426624	1
GLI3	26.9141430388167	1	1	1	1	107.739297902055	1	1	1	1	1	29.9201841070226	1	1
GLIS2	41.4744122812044	1	1	1	1	1	1	1	1	1	1	1	1	1
GLIS3	69.556532463514	27.9307841008094	1	82.3245533683031	78.8520869666734	65.2883228892117	48.7364807053805	1	1	1	1	31.070029559733	1	42.6794597207874
GLMP	1	34.7854921693938	1	1	1	50.3966901371354	1	1	31.2365255408024	43.7350039815258	1	28.1319222035537	1	1
GLT8D2	58.5431172930139	29.6712535174761	1	1	37.8310907459834	142.359280743566	82.3521720582202	1	1	1	1	105.082341723434	52.9596824660966	66.4185870495266
GM2A	1	1	1	1	1	1	1	1	1	90.0388795321952	1	1	1	1
GMDS	1	1	36.3696865357291	1	1	1	1	1	1	1	1	1	1	1
GMEB1	1	1	1	1	28.835459088268	1	1	1	1	1	1	1	1	1
GMFG	1	1	182.006789960152	1	1	1	1	460.89268546061	1	414.862923594222	1	1	1	1
GMIP	1	1	1	1	1	1	1	1	1	49.7690801288129	1	1	1	1
GMNN	41.3813833288364	1	1	55.9637403936034	1	1	1	1	46.0924434470719	1	1	1	1	1
GMPPA	1	21.8313244226063	1	24.6481280752328	1	1	1	1	1	1	1	1	1	1
GMPPB	1	25.3231120877819	1	26.7422471867596	39.8999249415025	1	1	1	1	1	1	1	1	1
GMPR	89.6612993429366	1	1	87.1684213530725	1	1	50.2380978625908	1	67.8938061210433	1	1	52.5509929406022	1	1
GNA15	1	1	1	1	1	1	1	1	1	41.7609844709564	1	1	1	1
GNAI1	38.6193675056003	31.9468090675524	1	1	1	1	1	1	42.9732154318418	1	64.1798489621449	50.8918197350438	1	54.3816595900312
GNB5	58.4450201196501	33.9088576813858	1	68.630349550969	60.3837235848132	1	67.1002904998135	1	45.6555413359158	1	1	76.1815253900143	1	1
GNG10	1	1	1	1	1	1	74.859497326482	1	52.8505503511536	1	1	1	1	1
GNG2	1	1	1	1	37.218653968779	1	1	122.408553353587	1	58.7076582476527	1	1	1	1
GNG4	49.1078	38.4883755976822	1	1	1	1	1	1	1	1	1	41.4388777361929	1	1
GNLY	1	57.9926569092464	1	1	224.246486959783	1	1	12508.2400084487	1	153.528910740695	1	1	1	1
GNPNAT1	41.0428950706224	1	1	36.121049968318	1	1	1	1	1	1	1	1	1	1
GNPTAB	1	31.4776418871735	35.9774531193054	47.3640929627092	84.1590764919782	49.5798282181415	1	266.972654700725	1	84.5692686454144	1	27.0464468685389	1	1
GOLGA8B	84.2748836285933	1	1	34.3379543907217	1	108.368230342302	44.4152820933967	82.0309279718857	53.9620009832165	1	1	96.2381517441966	1	1
GOLPH3L	1	1	1	33.7395846597911	1	1	1	1	30.7960097294804	1	1	1	1	1
GOLT1B	26.5296408970251	32.6074399391015	1	25.9847791634688	51.9951878904629	1	1	1	1	28.4763553990225	1	1	1	1
GON7	1	1	1	34.9344206181857	1	1	1	1	1	1	1	1	1	1
GPATCH4	49.8095929951653	30.1231859588601	38.2974680810241	35.9750250177892	1	1	1	1	1	1	38.5495229848193	1	1	34.3886546227256
GPC3	79.3318842701979	1	1	1	1	104.253264306316	93.7817652849976	1	1	1	66.5376213935927	135.002620358719	1	1
GPC6	75.1835121106025	1	1	1	1	60.9006970472616	50.2780074933085	1	1	1	1	54.5798599443814	59.0714211408296	1
GPIHBP1	1	1	101.514252262141	1	1	1	1	1	1	1	1	1	1	1
GPM6A	1	1	74.718708732529	1	1	1	1	1	1	1	1	1	1	1
GPM6B	1	52.7654407578765	1	42.1704324268577	48.4161343226809	1	1	1	1	1	64.0074315030033	1	1	99.9102434854843
GPNMB	47.3970970304624	144.765548364709	1	1	165.173856546478	426.87921629268	1	1	1	464.109367083138	102.115253800272	1	85.7204006010375	152.163005079893
GPR107	1	1	1	28.9600566062468	36.1496026339553	1	1	1	1	1	1	1	1	1
GPR137	1	34.4920887624187	1	1	35.0376752789711	1	1	1	1	1	1	1	1	1
GPR137B	23.8484082315887	40.0117565233828	1	1	45.0749503074746	1	1	1	1	31.8277794446117	1	1	1	1
GPR146	1	1	84.3078082317733	1	1	1	1	1	1	1	1	1	1	1
GPR155	1	1	1	1	1	1	1	57.4824568618185	1	68.0582367160321	1	1	1	1
GPR160	1	1	1	86.6583324133607	1	1	1	1	1	1	1	1	1	1
GPR161	1	25.3453774544031	1	1	39.6344560440747	1	1	1	1	1	1	29.0107851175422	1	1
GPR171	1	1	1	1	1	1	1	127.000501297668	1	1	1	1	1	1
GPR174	1	1	1	1	1	1	1	92.5477203454705	1	1	1	1	1	1
GPR183	1	1	1	1	1	1	1	122.387609530269	1	137.923456610311	1	1	1	1
GPR20	1	1	1	1	1	1	1	1	1	1	1	1	54.3586976229303	1
GPR34	1	1	1	1	1	1	1	1	1	120.583636050061	1	1	1	1
GPR65	1	1	1	1	1	1	1	112.468647004773	1	80.5109065068171	1	1	1	1
GPR82	1	1	1	1	1	1	1	58.3332108456911	1	1	1	1	1	1
GPRASP1	28.827419689581	1	1	1	1	1	1	1	1	1	1	38.9868697342774	1	1
GPRC5A	60.0411932654967	1	1	53.8064082449741	1	92.4627867062684	1	1	1	1	1	1	1	1
GPRC5B	38.5315300446021	38.7780784140362	66.2766723848466	1	1	1	1	1	28.4827852384223	1	1	1	1	1
GPRC5C	1	1	1	80.8541152821837	1	1	1	1	1	1	1	1	149.753674901717	1
GPRIN3	1	1	1	1	1	1	1	123.935699491065	1	70.8061150464184	1	1	1	1
GPS2	35.3168482016026	21.6858333922058	32.6871295991627	1	34.954454857473	1	74.4464	52.9222253680091	70.8278095096459	27.0256761490495	1	28.3363856124046	1	37.3719711731741
GPSM1	1	24.9077580190532	1	1	58.8628703183505	1	1	1	1	1	1	1	1	1
GPSM2	1	22.9880787508787	1	1	1	1	1	1	1	1	1	1	1	1
GPSM3	1	1	1	1	1	1	1	264.86570919538	1	255.211348946339	1	1	1	1
GPX3	67.9737287360319	1	1	901.726573664522	1	130.118643817011	1	1	1	1	132.710210300449	1	148.915252608308	1
GPX7	1	73.4954230930481	1	1	64.7838079515399	34.3640686951966	1	1	1	1	38.8804319696207	1	1	33.6439614781391
GPX8	33.908044289129	99.2441129837772	1	1	123.955641640884	104.601627925508	52.0074257231882	1	1	1	53.1744306398166	84.1960465940139	1	70.3035948604939
GRAMD1B	1	1	1	1	1	1	1	1	110.717469346265	1	1	1	1	1
GRAMD1C	1	1	1	48.5744124758994	1	1	1	1	1	1	1	1	1	1
GRAP2	1	1	1	1	1	1	1	83.4293158418091	1	1	1	1	1	1
GRASP	1	1	178.168952402151	1	1	1	1	1	1	1	1	30.0192418060281	1	1
GRB10	1	1	75.523836080422	1	1	1	1	1	1	1	1	1	1	1
GRB14	1	1	1	1	1	1	1	1	95.183837301287	1	1	1	1	1
GRB7	1	1	1	39.2275234781768	1	1	1	1	1	1	1	1	1	1
GREB1	264.330806385599	78.9796007305557	1	61.4539861780286	66.8991871955562	85.9301282387151	120.736	1	68.9363504750897	1	1	169.400847492689	1	76.4295848032188
GRIK1	1	1	1	1	1	1	1	1	46.0668670906403	1	1	1	1	1
GRIP2	1	1	1	1	1	1	1	1	1	1	1	1	40.2184669053138	1
GRK2	1	1	51.3731813444514	27.3132789264594	1	1	1	141.171374550444	1	138.408503885871	1	1	1	1
GRK3	1	1	1	1	1	1	1	1	1	111.51630814802	1	1	1	1
GRK5	45.1351919462784	1	1	1	1	1	1	1	1	1	40.1724369759403	1	1	1
GRK6	1	1	1	1	1	1	1	84.5998069153934	1	51.5218585910903	1	1	1	1
GRWD1	30.4520696498005	22.5983365042669	32.2679563026476	1	1	1	1	1	1	1	1	1	1	1
GSAP	1	1	1	1	1	1	1	1	1	50.0510623327505	1	1	1	1
GSDME	1	27.7571182265269	1	1	33.0622667372489	1	1	1	1	1	1	1	1	1
GSS	1	23.6752268350583	1	22.9516395245079	1	1	1	1	1	1	1	1	1	1
GSTA1	1	1	1	1	1	1	1	1	1727.56015984951	1	1	1	1	1
GSTM2	1	1	1	1	1	1	1	1	1	1	1	31.7313473502453	1	1
GSTM3	131.861388651174	42.9080772622252	1	45.293395262826	42.9637548069085	139.059157009073	181.280759927351	1	69.0187050896697	1	82.802656125802	123.80608115921	76.7821378443579	68.711399924584
GSTM5	37.9653221504764	1	1	1	1	1	82.5713888888761	1	1	1	1	1	1	42.785076476546
GSTO2	1	1	1	46.4876173980668	1	1	1	1	1	1	1	30.6930889391344	1	1
GSTT2B	1	1	1	1	34.7475733438152	1	1	1	1	1	1	33.2842481019018	1	1
GSTZ1	1	26.4838995526429	1	31.4476807291841	1	1	1	1	27.1900405486762	1	1	1	1	1
GTF2H2	33.163118446444	38.0329676175892	1	43.5794432680191	1	68.6138001275049	1	1	47.3725807956072	1	1	38.2786704900338	1	1
GTF2IRD2	1	37.3043065072029	1	38.2868841424305	42.3014278927541	75.108528518973	1	1	23.1996033965422	1	1	55.0775042283286	1	47.2957887360176
GTF3C4	31.4273232272083	1	1	1	1	1	1	1	1	1	1	1	1	1
GTF3C5	1	1	1	1	1	1	1	1	24.7604449111823	1	1	1	1	1
GTPBP1	1	1	1	1	1	1	1	1	1	1	1	57.3198208641851	1	1
GTPBP10	1	1	1	1	1	1	1	1	27.5995797593748	1	1	1	1	1
GTPBP8	23.036990879665	1	1	1	1	1	1	1	36.0360867431792	1	1	1	1	1
GUCY1A1	1	1	1	1	1	1	1	1	1	1	238.340682110895	1	293.688374182637	1
GUCY1A2	1	42.6147136303082	1	1	53.5785565493289	1	1	1	56.9555849589501	1	335.329262622527	1	1	98.1984735547735
GUCY1B1	1	1	1	1	1	1	1	1	1	1	113.438566174061	1	136.328665635892	1
GXYLT1	1	1	37.088823735021	1	1	1	1	1	1	30.0617697441168	1	1	1	1
GXYLT2	52.3464909682687	55.5714445891283	1	1	45.4392245962068	96.8146020729213	1	1	30.6027750255012	1	1	59.2577619894916	1	41.1764801911436
GYG1	34.5533773989235	1	1	1	1	1	1	63.2163628724891	1	42.097383770795	47.1479796396573	25.8179898240031	45.4262704230187	1
GZF1	1	1	1	1	1	1	1	1	1	1	1	35.5579201034215	1	1
GZMA	1	1	1	1	1	1	1	2244.81010514686	1	1	1	1	1	1
GZMB	1	1	1	1	1	1	1	774.889379638199	1	1	1	1	1	1
GZMH	1	1	1	1	1	1	1	292.965647460735	1	1	1	1	1	1
GZMK	1	1	1	1	1	1	1	627.460779759527	1	1	1	1	1	1
GZMM	1	1	1	1	1	1	1	350.780132201695	1	1	1	1	1	1
H19	1	1	1	1	1	1	1	1	118.15399690426	1	1	1	1	1
H2AFX	32.4736595963733	1	1	1	1	1	1	1	1	1	1	26.8182185311742	1	1
H2AFY2	1	44.8387886459271	1	30.6507813499759	46.3530899860757	1	1	1	34.2392324545894	1	1	1	1	31.5296305020139
HABP2	1	1	1	48.6287	1	1	1	1	1	1	1	1	1	1
HABP4	25.568517921548	1	1	1	1	1	1	1	1	1	1	1	38.5587378804082	1
HACD1	1	1	1	1	1	1	1	1	1	1	1	1	87.9725407425182	1
HACD4	1	1	1	1	1	1	1	52.7463778990375	32.8052038144973	76.7727153840219	1	37.4177461451315	42.8898827442772	35.0435758200488
HADH	36.2306541127333	30.1250989680071	1	56.8676437395861	1	1	39.6348444673247	1	50.2764684532026	1	41.6750959224383	36.9635715574807	62.1207113762379	1
HAND2	45.6220963915052	315.211681100275	1	1	140.134379353059	105.928552900451	92.4440041595749	1	1	1	49.8668991650771	50.1391723367822	1	213.085538044838
HAND2.AS1	32.9663301141589	255.433676659329	1	1	176.697631057941	76.6872212365571	53.0978355367944	1	1	1	1	41.8879574617035	1	196.079619516429
HAPLN3	1	1	41.1645285370957	1	1	1	1	1	1	1	1	1	1	1
HAUS4	1	1	1	1	1	1	1	1	38.9975406933201	1	1	1	1	1
HAUS6	32.7375721142839	1	1	1	1	1	1	1	1	1	1	1	1	1
HAVCR2	1	1	1	1	1	1	1	79.8347	1	94.863646251005	1	1	1	1
HBEGF	1	1	1	1	1	1	1	1	1	77.7349825898964	1	1	1	1
HCFC1	1	26.3581097551999	1	1	37.9363014496525	1	1	1	1	37.1784296029764	1	1	1	1
HCFC2	30.4344638552004	1	1	1	1	1	1	1	1	1	1	31.9370130475584	1	1
HCG11	30.5143077505726	25.5141999843918	1	1	1	1	47.9395436561559	1	1	1	1	36.4372005838289	1	38.9721909223101
HCK	1	1	1	1	1	1	1	1	1	153.828613969314	1	1	1	1
HCLS1	1	1	1	1	1	1	1	199.69396076873	1	289.830463783355	1	1	1	1
HCST	1	1	1	1	1	1	1	1250.4393479159	1	328.191464222283	1	1	1	1
HDAC8	1	1	1	1	1	1	1	1	24.9997195188931	1	1	1	1	1
HDHD3	1	1	1	32.8275326813072	1	1	1	1	33.6846968490643	1	1	1	1	1
HEATR1	35.7816747181717	21.0815390865253	1	1	1	1	1	1	1	1	1	1	1	1
HECA	1	1	1	1	1	1	1	46.536964638132	1	61.478032373194	1	1	1	1
HECTD2	27.6672389998504	1	1	1	1	45.7460852775866	1	1	1	1	1	38.3268058278265	1	1
HEG1	29.6687067520586	29.7850313508854	191.412892561388	1	1	144.949148325655	1	1	1	1	1	90.636497474011	1	1
HELB	1	1	1	1	1	1	1	65.4665119109138	1	1	1	1	1	1
HELZ2	1	1	51.8433350948682	1	1	1	1	1	1	1	1	1	1	1
HEPH	32.9025846367589	52.9082368943528	1	1	82.8375842778966	1	1	1	1	1	1	37.8088816729138	1	1
HERC5	44.0146058872152	1	36.6676794793488	1	1	1	43.3706452355594	1	56.3551	1	1	50.5645024247413	1	1
HES1	85.9415557372758	1	177.599958123723	142.920021320965	1	1	138.743457908268	1	112.049473107458	1	98.4772212938238	238.537376099855	153.252854901334	1
HES4	107.848914034456	38.1633540657542	1	78.5807592490587	102.475357018127	1	1	1	143.195106152106	1	372.539661087589	42.8671421022607	597.106976040862	1
HEXD	1	1	1	1	1	1	1	1	30.6985027581593	1	1	1	1	1
HEXIM1	1	27.1925708427922	1	47.6475806212377	56.6837368468981	56.8697265732232	1	1	1	1	1	26.9744492913912	1	31.6460037959615
HEY2	1	1	1	47.0323013159819	1	1	1	1	47.137874173931	1	35.1661823457045	1	75.0258580279391	1
HEYL	1	1	1	1	1	1	1	1	1	1	59.3764989027089	1	1	1
HGD	1	1	1	52.3497473035382	1	1	1	1	1	1	1	1	1	1
HGF	1	1	1	1	76.5342722877895	1	1	1	1	1	1	1	1	1
HHEX	1	1	66.1947831808766	1	1	1	1	1	1	62.8154365547456	1	1	1	1
HHIP	1	1	1	1	38.676918689517	1	1	1	56.9531181751542	1	1	1	1	1
HHIP.AS1	1	1	1	1	1	1	1	1	34.826316581079	1	1	1	1	1
HIBADH	27.9990244974522	36.9005710110905	1	37.8953527957851	1	1	37.2588670108211	1	50.1839883257382	1	37.195706717223	30.8989988021193	1	1
HIC1	43.1508955769002	79.0474030777059	1	1	140.761989109521	64.8914963486166	1	1	1	1	118.232883027274	66.9904272284785	1	134.015088432021
HIGD1B	1	1	1	1	1	1	1	1	1	1	274.370369281902	1	1	1
HIP1	1	1	86.8987408773599	39.6088518064998	55.7138087630135	1	1	1	1	1	72.4434476510508	1	82.2723132468283	1
HIST1H1C	50.275311489833	1	1	54.0684671859007	43.2965904533286	1	1	46.6888804716103	47.9718665049601	34.2488416447517	48.5665643807351	87.3745155188217	107.309672424685	1
HIST1H1D	1	1	1	1	1	1	1	140.892541285407	1	1	1	69.0713056804782	1	1
HIST1H1E	1	1	1	1	28.4826187885534	1	1	49.0778623034292	1	1	1	39.4345107396701	1	1
HIST1H2AC	1	1	1	72.982212433549	1	1	1	1	60.2555244466264	1	1	87.7281127733936	1	1
HIVEP1	38.8986439297434	1	39.2063507746729	37.7802243073579	1	1	1	1	1	1	1	1	1	1
HIVEP2	29.3808720032061	1	1	1	32.9560878628845	1	1	1	1	1	1	1	1	1
HK2	1	1	1	1	1	1	1	1	1	53.5085400135732	1	1	1	1
HLA.DMA	1	1	164.446572891801	165.631199742246	1	1	1	1	1	478.269935478772	1	1	1	1
HLA.DMB	1	1	50.6104468284741	97.9447348011152	1	1	1	1	1	355.395177347389	1	1	1	1
HLA.DOA	1	1	1	1	1	1	1	1	1	55.2455552535778	1	1	1	1
HLA.DPA1	1	1	590.079922027808	260.008058812928	1	1	1	135.214038765277	81.9828553777415	2839.40569358324	1	1	1	1
HLA.DPB1	1	39.2315922917229	407.915630934698	192.144028423143	67.3509213479807	1	1	147.59708542803	44.8890596121628	2457.12790173231	48.463787535339	41.8498968708131	45.1505723550099	55.228990264215
HLA.DQA1	1	1	56.8432781410969	66.7595051738762	1	1	1	1	1	842.597365432189	1	1	1	1
HLA.DQA2	1	1	1	1	1	1	1	1	1	113.479985522021	1	1	1	1
HLA.DQB1	1	1	145.200707999046	122.968824424152	1	1	1	1	1	937.668570416184	1	1	1	1
HLA.DRA	1	1	1092.67847846661	964.355664904101	84.3621159641295	74.6499006294438	1	107.103519351493	149.428244315501	6032.20498658682	1	90.9575380325975	1	1
HLA.DRB1	1	1	1005.89619932451	411.445974702701	1	1	1	116.952930970726	103.841845369576	2771.1092494199	1	75.8546870997895	1	1
HLA.DRB5	1	1	292.781869445008	154.718829848403	1	1	1	1	1	939.879120755304	1	1	1	1
HLA.F	1	25.6133158888945	188.981057546926	43.4036312176829	1	53.0775379019611	1	407.717586138634	1	174.98658682681	81.2339621293168	1	69.7138199078918	1
HLF	34.5587311906078	1	56.1039204366812	1	1	1	1	1	1	1	1	51.9212487869599	1	1
HLTF	35.6739893837779	31.5835082833865	1	1	36.0778259980962	56.2046412477299	50.2950132833173	1	123.848245911726	1	33.2636361832938	90.0036969924339	1	37.9203178113321
HLX	1	1	1	1	1	40.484741600518	1	1	1	1	1	1	1	1
HMCES	1	1	28.6736483133746	1	1	1	1	1	1	1	1	1	1	1
HMCN1	1	1	1	1	1	65.6999507524625	1	1	1	1	1	64.5061309433256	1	1
HMG20A	1	1	1	1	1	1	1	1	26.9975462597343	1	1	1	1	1
HMGA1	1	1	1	140.745261446671	69.0102521038206	1	1	1	1	77.7010565128424	1	1	1	1
HMGB3	1	1	1	78.9182592835691	1	1	1	1	1	1	1	1	1	1
HMGCR	29.8080444450583	1	1	171.640721617814	1	1	1	1	54.2301286108465	1	1	1	1	1
HMGCS1	1	1	1	32.1179342215098	1	1	1	1	36.8894359604987	1	1	1	1	1
HMGN4	1	1	1	1	1	1	40.309172074886	1	39.4621243186364	1	1	1	1	1
HMGN5	1	1	1	1	1	1	1	1	41.726481148318	1	1	1	1	1
HMGXB3	40.1310450955811	1	32.5153036390983	24.6052532547362	54.9559145177581	1	1	1	1	1	1	1	1	1
HMOX1	90.462552398228	1	1	1	1	1	60.0029974321848	1	89.4464	455.505127091034	1	1	1	1
HNRNPLL	38.4065041735463	23.7969193006583	1	1	37.0100191165164	1	1	1	1	1	1	27.5221216885146	1	1
HOMER1	35.4355913105644	56.8464971360714	1	1	1	1	1	1	1	1	1	31.5282959344451	1	1
HOMER2	1	1	1	252.770759726581	1	1	1	1	1	1	1	1	1	1
HOOK1	1	1	1	96.6477541170505	1	1	1	1	1	1	1	1	1	1
HOPX	1	1	1	1	70.1769176237816	1	1	545.545577335638	75.9036069566086	1	338.127730461511	133.523100155035	58.0772011324505	1
HOXA10	1	319.167473769526	1	1	328.513719729486	1	1	1	1	1	167.123700862316	1	1	314.50681849244
HOXA11	1	158.878590740725	1	1	139.006	1	1	1	1	1	65.6681389577718	1	1	214.790816475197
HOXA11.AS	1	53.7175206582968	1	1	60.9598092042535	1	1	1	1	1	1	1	1	46.1333545913682
HOXA13	1	1	1	1	1	1	1	1	1	1	1	1	1	82.3347572332634
HOXA9	1	51.2112764018335	1	1	87.2515482736005	1	1	1	1	1	1	1	1	1
HOXB.AS1	1	1	1	1	1	1	1	1	1	1	1	1	50.2422822135917	1
HOXB2	1	1	1	116.008448704587	1	1	1	1	1	1	35.9115501529558	1	40.8676653077031	1
HOXB3	1	1	1	97.7427807000798	1	1	1	1	1	1	1	1	1	1
HOXB4	1	1	45.7915196615564	76.0352060108061	1	1	1	1	1	1	1	1	1	1
HOXB5	1	1	1	64.6383523140522	1	1	1	1	1	1	1	1	1	1
HOXB6	1	1	1	124.619666139816	1	1	1	1	1	1	1	1	1	1
HOXB7	1	1	50.9814397583119	111.619274554947	1	1	1	1	1	1	1	1	1	1
HOXB8	1	1	1	65.5109248075955	1	1	1	1	1	1	1	1	1	1
HOXC6	30.7496532422323	1	1	1	1	1	1	1	1	1	1	1	1	1
HOXC8	29.305528615642	1	1	1	1	1	1	1	1	1	1	1	1	1
HOXD10	1	69.9351874052941	76.8066525818861	1	78.652583230381	1	1	1	1	1	1	1	1	37.970422835458
HOXD11	1	61.6630652348852	1	1	62.3538956957055	1	1	1	1	1	1	1	1	35.6218068444784
HOXD8	37.648729663681	1	77.0074865877735	1	1	1	1	1	1	1	1	27.4657713842749	1	1
HOXD9	1	1	125.687232304489	1	1	1	1	1	1	1	1	1	1	1
HPCAL1	1	35.2920817119007	82.0221663952879	1	86.3953325540333	1	1	60.2916036826429	1	61.5384044268227	1	1	1	34.9020414045958
HPN	1	1	1	63.9283393622394	1	1	1	1	1	1	1	1	1	1
HPS5	1	1	1	1	1	1	1	1	1	42.5818330382827	1	1	1	1
HRC	1	1	1	1	1	1	1	1	1	1	41.7369976727609	1	67.4797030514932	1
HRH1	42.4816696410596	1	1	64.3918887908306	1	1	1	1	1	1	1	1	1	1
HRH2	1	1	1	1	1	1	1	1	1	65.1889024807834	47.2381555386906	1	86.8700748939654	1
HS2ST1	29.3924541549041	33.9574892979476	1	1	39.7350066169268	51.9594004490995	1	1	42.3881656103673	1	1	45.2705538956073	1	1
HS3ST1	180.964471828211	1	1	1	1	1	169.014514187038	1	113.330004346386	1	1	108.573892721418	1	1
HS6ST1	1	1	1	49.369566217641	1	1	1	1	34.0742992921833	1	1	37.4395654037658	1	1
HSBP1L1	1	1	1	50.8022882121691	1	1	1	1	38.254612934811	1	1	24.8297418410734	1	1
HSCB	1	29.6441278553407	1	35.4714853714595	1	1	1	1	31.8622101391778	1	1	1	1	39.8525018486033
HSD11B1	1	1	1	1	1	1	1	1	1	1	1	54.5830695038857	1	1
HSD11B2	1	1	1	1	39.4567620671522	1	1	1	1	1	1	1	1	1
HSD17B1	1	1	1	1	1	1	1	1	65.7206830342964	1	1	1	1	1
HSD17B6	1	1	1	1	1	1	1	1	49.5662405941869	1	1	1	1	1
HSD17B8	1	1	1	21.8240468158296	1	1	1	1	29.3837275353923	1	1	1	1	1
HSF2	22.8138401983029	1	1	1	1	1	1	1	35.1247830821108	1	1	27.3201388202218	1	31.7354215842474
HSH2D	1	1	1	1	1	1	1	58.9401530361602	1	1	1	1	1	1
HSPA12A	33.590395661631	1	1	1	1	1	1	1	27.8780539492328	1	1	47.5890767807286	1	1
HSPA12B	1	1	38.1606792595177	1	1	1	1	1	1	1	1	1	1	1
HSPA13	39.2109563131237	55.0155263500457	1	1	85.1213358348804	1	1	1	1	1	39.5364865510125	33.0442447543149	1	38.9414345672722
HSPA1B	1	48.1604471484179	31.7310440125485	69.9719021359525	1	224.21826702522	53.7992659927551	1	1	47.5309894669573	1	163.196959370438	57.1145910527106	1
HSPA2	1	42.8951394686016	95.6383690199851	45.3513835285352	59.6322112577291	1	1	1	1	1	126.092711540792	1	1	1
HSPA6	1	1	1	1	1	1	1	1	1	56.6498785469259	1	1	1	1
HSPB2	1	26.7989587022611	1	1	1	48.9645925107051	1	1	1	1	71.5074102360508	1	95.4794483406669	1
HSPB7	1	1	1	1	1	1	1	1	1	1	1	1	42.5906937388881	1
HSPB8	1	1	1	1	1	45.5242838127886	1	1	1	1	1	1	40.7425095965198	1
HTR2B	1	86.0064595719886	1	1	83.2273336941529	1	1	1	1	1	1	1	1	38.8153942840708
HTRA1	728.78651656398	354.382190386723	176.686996405879	1	753.981347770498	475.995699312613	333.287590316752	1	168.85516002884	1	160.340913095121	514.463845199603	99.9255129297619	205.042896568124
HTRA3	104.497970613743	1	1	1	87.6137610799214	83.2967091582116	163.282631904185	1	28.9888936922223	1	1	99.4448117582452	1	1
HUS1	1	22.8869558308574	1	1	1	1	1	1	1	1	1	1	1	1
HVCN1	1	1	1	1	1	1	1	1	1	70.4137302665265	1	1	1	1
HYAL2	44.4614630229336	68.2800883040171	389.617121887137	57.3656504670952	85.8626473544797	1	1	1	29.9531543369624	1	44.7360767048428	34.2081736193435	1	41.0650605010202
ICA1	1	1	76.3221058244621	62.7177733788775	1	1	1	1	1	1	1	1	1	1
ICA1L	1	1	1	1	1	1	1	1	1	1	1	33.1891763176094	1	1
ICAM1	1	1	78.7219496098409	1	1	1	1	1	1	48.5134193712656	1	1	1	1
ICAM2	1	1	175.19001908733	1	1	1	1	59.8451496082489	1	32.4832222303347	1	1	1	1
ICAM3	1	1	1	1	1	1	1	254.084	1	133.589195491926	1	1	1	1
ICK	1	1	1	1	30.9083459159695	1	1	1	24.2731908305695	1	1	1	1	1
ICMT	1	25.6467512580759	1	30.562392166375	41.0114134536108	1	1	1	1	1	1	1	1	1
ID1	1	85.2263601242958	1430.63167597222	1133.63448709998	293.62852634542	1	139.57166016075	1	1	1	81.952453408131	131.588214776934	278.110062310311	133.725510193263
IDH3A	29.517236460432	1	1	1	1	1	1	1	1	29.4747566774186	1	1	1	1
IDO1	1	1	1	232.024	1	1	1	1	1	1	1	1	1	1
IER3	118.75616444804	83.5486168887903	116.769597823388	310.924649898567	574.151427770474	110.305836907493	1	1	40.1702302987262	178.849292677602	128.12675244832	64.3711585140787	1	1
IER5	1	1	44.7623690881534	1	1	1	1	61.2731024061001	1	112.692982164157	44.9679454944792	1	60.5529172285764	1
IFI27	621.969661583347	128.643448924577	2194.35883257496	755.622828629349	360.867125054543	272.719158321383	1	1	85.2523238448006	1	116.69777105911	1	113.899478645076	49.8842718129607
IFI27L1	58.4299992971363	1	1	24.1183788349835	1	1	40.9515336249579	1	137.338861668706	1	1	66.1484787527625	1	1
IFI30	1	1	1	1	1	1	1	1	1	108.093466207171	1	1	1	1
IFI44	31.3414945160672	1	78.2300159521366	1	1	1	1	1	1	58.0829517952408	1	46.6498551306179	1	1
IFI44L	120.50664205677	1	172.049956402572	1	1	1	1	1	1	89.7577282881313	1	114.377736069305	1	1
IFIH1	1	1	35.7090662423178	1	1	1	1	1	1	36.2971712570256	1	1	1	1
IFIT2	1	1	1	1	1	1	1	1	1	35.6146006359606	1	1	1	1
IFIT5	30.747513308615	1	1	1	30.1964969558682	1	1	1	1	1	32.1694972417097	1	1	1
IFNAR2	1	1	45.3693546856221	1	58.1636144427432	1	1	53.4614997333838	1	55.4657319285464	1	1	1	1
IFT74	1	38.1058425298432	1	42.4850340293228	1	1	1	1	41.4924342933923	1	43.4130075968799	41.5798593787697	1	42.3657212088742
IFT80	1	1	1	21.9766981697552	1	1	1	1	1	1	1	32.5291960534497	1	1
IGF1	110.166437632789	1068.84667576444	1	1	575.274569660047	430.907824145816	70.7107937937713	1	1	49.1013787770987	159.648898817336	124.609295601015	1	725.143388299593
IGF2.1	1	156.331045647383	1	1	85.2627579339355	1	1	1	1	1	1	1	1	1
IGF2BP2	1	1	1	75.7695383868644	1	57.4683885582526	1	1	28.1823939527237	1	1	37.106765008135	1	1
IGFBP1	1	438.836289014533	1	1	1	1	1	1	1	1	1	1	1	1
IGFBP3	246.715080893381	1157.0652989306	1	1	812.846299189793	100.961536467132	76.604407322927	1	1	1	87.6713622373694	101.67180281758	1	137.200006829962
IGFBP5	1027.1040060114	631.53766425059	1	239.821988838714	275.851105417407	896.587041267033	2729.43209648437	1	745.873884445611	1	3216.90104651325	1844.27408499894	2425.21293293053	3844.27260883689
IGFBP6	40.2385658886046	825.457956064822	1	1	597.360121592713	1370.3786776128	100.796243300839	1	1	1	373.589636127458	241.950405510855	88.739037150456	380.248252945623
IGHG1	1	1	1	1	1	1	1	1	1	1	1	66.7400577366382	1	1
IGHG4	1	1	1	1	1	1	1	1	1	1	1	50.9778587642257	1	1
IGHM	1	1	1	1	1	1	1	1	1	473.986452647988	1	1	1	1
IGKC	1	1	1	1	162.467143173619	279.029057069324	1	127.782044746634	1	11090.4144219774	1	393.459218288587	1	1
IGLC2	1	1	1	1	1	1	1	1	1	3436.4186471547	1	213.307700234499	1	1
IGLC3	1	1	1	1	1	1	1	1	1	1	1	42.2899926785027	1	1
IGSF6	1	1	1	1	1	1	1	1	1	334.947485131726	1	1	1	1
IGSF8	1	1	1	61.3059072608526	1	1	1	1	1	1	1	1	1	1
IKZF1	1	1	1	1	1	1	1	461.815317997952	1	171.814804357857	1	1	1	1
IKZF3	1	1	1	1	1	1	1	276.309018846526	1	1	1	1	1	1
IL10RA	1	1	1	1	1	1	1	168.612810970436	1	135.208706843284	1	1	1	1
IL10RB	1	1	1	1	1	1	1	1	40.9113022453285	1	1	1	1	1
IL11RA	1	1	1	1	1	61.6143771124561	1	1	25.8424630958234	1	1	1	1	1
IL15	1	48.6985158830623	1	1	1	1	1	1	1	1	1	1	1	1
IL15RA	1	31.1061210269177	1	1	1	1	1	1	1	1	1	1	1	1
IL16	1	1	1	1	1	47.8111490049061	1	131.772159322195	1	54.0634474979717	1	1	1	1
IL17RA	1	1	1	1	1	1	1	1	1	148.482859803755	1	1	1	1
IL17RD	28.5046551998577	1	1	1	1	1	1	1	1	1	1	45.8818525311003	1	1
IL18	1	1	1	1	1	78.9370023744938	1	1	1	105.424849732168	1	1	1	1
IL1B	1	1	1	1	1	1	1	1	1	168.981139929098	1	1	1	1
IL1R1	437.521950244133	212.220543884216	172.96667025862	428.774144754616	204.119405176154	246.584111906493	1	1	1	1	54.3143449107518	127.212229666943	1	147.368587147511
IL20RA	1	1	1	173.762619631446	1	1	1	1	1	1	1	1	1	1
IL27RA	1	1	1	1	1	1	1	91.0345613103696	1	48.9259391114152	1	1	1	1
IL2RB	1	1	1	1	1	1	1	518.208288488901	1	1	1	1	1	1
IL2RG	1	1	1	1	1	1	1	309.474657507381	1	79.4481569452126	1	1	1	1
IL32	103.999915051871	40.3354347766217	90.9825338313245	93.4067713648976	182.549768817233	71.7381185413967	47.2991475048477	1650.43087501663	81.9249677495839	1	80.5677602495714	67.9961338478542	1	1
IL33	1	1	184.472366553408	1	52.6885746571007	36.9329326026051	1	1	1	1	1	1	1	34.8470423552143
IL3RA	1	1	101.941177770728	1	1	1	1	1	1	1	1	1	1	1
IL4I1	1	1	1	1	1	1	1	1	1	48.7975896763778	1	1	1	1
IL4R	47.5133356940985	1	54.1037794965437	1	1	1	1	1	1	61.7318029531521	1	1	1	1
IL6R	1	1	1	36.4467589959632	1	1	1	1	1	108.685755885206	1	1	1	1
IL7R	1	1	1	1	1	1	1	1142.95600002526	1	1	1	1	1	1
IMMP1L	1	27.6561702826171	1	34.5787857575525	1	1	1	1	27.9883426744302	1	1	41.0168436453866	1	28.9609233448468
IMMP2L	23.3561753166508	1	1	28.5309468958737	1	1	1	1	1	1	41.9634269550342	35.6437982452189	39.0692813446181	1
IMPA1	1	1	1	1	1	1	1	1	1	1	1	33.0791085666519	1	1
IMPA2	55.4211011205926	1	1	33.7030032023001	1	1	1	1	26.1434047110328	39.9047843921213	117.936381953991	1	1	1
IMPDH1	1	1	1	1	1	1	1	1	1	56.9224115079553	1	1	1	1
INAFM1	59.7598921159497	133.917970618377	1	1	135.969891277579	84.2119272587276	1	1	1	1	183.262355025063	30.1077175773663	96.4014184496411	59.2035568071079
INF2	1	1	33.1093752702025	1	1	1	1	1	1	1	1	1	46.6237986081464	1
ING2	104.075115481827	1	1	26.1065139662894	1	1	170.417675163468	1	123.927906253922	1	1	106.726174555157	1	1
INHA	33.062328128016	1	1	1	1	1	1	1	97.9391383706138	1	1	1	1	1
INHBA	1	1	1	1	385.805727131109	1	1	1	1	1	1	1	48.4198775835419	1
INHBB	1	1	42.4477663601026	1	1	1	1	1	1	1	1	1	1	1
INMT	1	1	1	1	1	84.3338418732163	1	1	1	1	1	1	1	1
INO80C	1	1	34.490855303663	1	1	1	1	1	1	1	1	1	1	1
INPP1	31.0833117238583	1	86.3868170383383	1	1	1	1	1	1	1	1	1	1	28.6786776582515
INPP4A	1	1	1	1	1	1	1	98.2271737766752	1	45.0964382052634	1	1	1	1
INPP4B	1	36.5182431598962	1	1	1	1	1	67.7492602621368	1	1	193.734747598884	1	146.000408098212	33.7386673874006
INPP5A	1	1	1	1	1	1	1	1	1	1	1	1	61.814527766214	35.4826497717865
INPP5D	1	1	33.0600286788448	1	1	1	1	106.112058665625	1	83.3179372518882	1	1	1	1
INPP5F	1	24.6652649255645	1	1	31.3803482846681	1	1	1	1	1	1	1	1	1
INSIG1	1	1	39.3893187066921	1	1	1	1	1	1	60.1029587739888	1	1	1	1
INSIG2	1	1	1	32.8791563070385	30.9644855921579	1	1	1	1	33.130996478383	40.2400370216138	39.9264374326222	1	1
INSL3	1	1	1	1	1	1	1	1	1233.99780439732	1	1	1	1	1
INTU	35.8830597049704	26.6770134165447	1	29.4521863086618	1	54.7394421510968	1	1	30.7802829145389	1	1	51.1845028168634	1	1
IPCEF1	1	1	1	1	1	1	1	94.3758931447845	1	1	1	1	1	1
IPO11	1	1	56.9151580888255	1	1	1	1	1	1	1	1	1	1	1
IPP	1	1	1	1	1	1	1	1	1	1	1	30.8589328277381	1	1
IQCA1	1	1	1	1	1	1	1	1	1	1	1	37.9250390241088	1	1
IQCB1	29.1340791815739	1	1	1	1	1	1	1	46.8884517899763	1	1	1	1	1
IQCG	73.2033692067963	1	1	1	1	1	62.0229630763817	1	83.2252710055865	1	1	102.649390320813	1	1
IQGAP2	1	1	1	57.0015053869848	1	1	1	147.566102838159	55.1357192463605	160.349654471929	1	1	1	1
IQSEC1	1	1	1	1	40.6105853806995	1	1	1	1	75.3717043823831	42.0600981279038	1	43.9021265084655	1
IRAK1	1	1	1	28.726619823842	1	1	1	1	1	58.463382540155	1	1	1	1
IRAK3	1	1	73.7715409154325	1	1	58.6678965708335	1	1	1	146.007714519261	1	1	1	1
IRF5	1	1	1	1	1	1	1	1	1	41.2385021694291	1	1	1	1
IRF6	1	1	1	41.3798241269018	1	1	1	1	1	1	1	1	1	1
IRF8	1	1	1	1	1	1	1	1	1	104.593455202763	1	1	1	1
IRGQ	1	22.7166500993659	1	1	1	1	1	1	1	1	1	1	1	1
IRS1	101.708538467927	84.1747974484422	1	34.1047460416367	163.303071747281	1	56.4936203719217	1	68.9473277444556	1	39.4008355129437	47.4030942221212	1	54.9620064563707
IRS2	64.7024629662823	110.725506142482	1	41.4754518926804	1	45.7865727157625	61.9984025115478	1	74.8756004628554	83.1578096303016	1	75.2149950153512	1	44.444384172453
IRX3	1	1	1	98.2115310824986	1	1	1	1	1	1	1	1	1	1
ISG20	55.5456938368637	1	1	81.3056142075448	1	1	1	220.234540241855	1	84.4643539222304	1	1	1	1
ISG20L2	1	1	1	25.9260788262975	38.099283464765	1	1	1	1	26.3532030094693	1	1	1	1
ISLR	93.5496292129853	475.958875624385	1	1	750.630549519526	194.57291602472	146.094043443322	1	1	1	105.888746870395	299.193548029666	38.1240963096085	260.970547435588
ISM1	1	1	1	1	43.2725263946339	1	1	1	1	1	1	1	1	1
ISOC1	24.0027623678837	98.6620063787922	1	47.8105986947595	76.3242670336079	1	1	1	54.9076393760823	1	1	48.5111453817604	1	56.4310972309105
ITGA1	1	45.8289250136918	112.201089720177	1	260.715847325288	115.477616266585	1	274.037818783165	1	1	434.40395693069	30.2977749880375	114.49883706221	1
ITGA11	46.1284200757227	1	1	1	1	65.9123392402972	1	1	1	1	1	76.6643415429091	1	1
ITGA2	1	1	46.4467571288319	48.7692247860622	82.7292936340565	1	1	1	48.0650577876239	1	1	1	1	1
ITGA3	1	1	44.1628723884065	38.9434389217355	1	1	1	1	1	1	1	30.234796900943	63.6590560418518	1
ITGA4	1	1	1	1	1	1	1	145.733619349217	1	98.4504843638365	1	1	1	1
ITGA5	55.6464314935122	34.9357197212728	139.811017436991	1	51.3507727443519	86.9817785065577	1	1	1	52.3905678044214	1	1	1	1
ITGA6	1	38.8488599773678	427.482557372124	98.2642053441551	1	1	1	1	38.2658920174054	1	1	1	1	48.9064804792783
ITGA7	1	1	1	1	1	1	1	1	1	1	105.234468589248	1	149.250152414494	1
ITGA8	1	1	1	1	1	1	1	1	1	1	1	1	157.260626549355	1
ITGA9	1	1	49.4514335798324	1	1	1	1	1	1	1	1	1	1	38.2286739309265
ITGAL	1	1	1	1	1	1	1	180.732730347284	1	69.4982313468023	1	1	1	1
ITGAM	1	1	1	1	1	1	1	1	1	147.850326397406	1	1	1	1
ITGAX	1	1	1	1	1	1	1	156.262964183982	1	148.937007111414	1	1	1	1
ITGB2	1	1	1	1	1	1	1	327.214521931065	1	691.908469305184	1	1	1	1
ITGB3BP	27.3396413873927	31.2574645082174	1	23.7676017808209	1	1	57.6457980762415	1	47.6923948727105	1	1	53.5436765378773	1	1
ITGB4	1	1	129.845106942679	66.6584857808824	1	1	1	1	1	1	1	1	1	1
ITGB7	1	1	1	1	1	1	1	120.312453371938	1	1	1	1	1	1
ITGB8	1	182.643077933057	1	275.348293240313	72.858675327424	50.2649166205849	1	1	1	1	1	1	1	58.6823335083261
ITGBL1	1	1	1	1	1	1	1	1	1	1	1	1	1	36.0014496523914
ITIH3	1	1	1	1	1	1	1	1	1	1	1	1	52.4805768488409	1
ITIH5	48.853739858524	1	50.6718730922145	77.955330785314	1	54.780911792818	70.6453567262027	1	1	1	86.1756196546202	36.9430919686568	361.647532934777	1
ITK	1	1	1	1	1	1	1	109.141278339854	1	1	1	1	1	1
ITM2A	80.8932345012718	1	651.462120612654	1	1	106.402248009784	284.712939023768	270.33470567686	1	1	1	176.484265892768	1	59.764290162032
ITPKB	1	1	41.4171	1	1	1	1	1	1	1	1	1	1	1
ITPKC	1	1	50.2705427340402	1	1	1	1	1	1	1	1	1	1	1
ITPR1	98.5172440900449	1	36.2499765799352	1	1	1	78.8672449304434	1	63.0677474159287	33.3998104179156	1	85.9074891774114	49.3594541683831	1
ITPR3	1	1	1	33.9336696210134	1	1	1	1	1	1	1	1	1	1
ITPRIP	1	1	40.7520363764987	1	1	1	1	1	1	1	1	1	1	1
IVNS1ABP	37.3004898878613	1	100.38400365175	128.485320294943	1	1	1	112.779	170.875373080919	125.124136449877	1	27.4959540517284	1	1
JADE2	1	1	1	1	1	1	1	1	1	1	1	26.5288271716807	1	1
JAG1	37.6046368731781	1	125.271231417141	51.3472923424397	1	1	1	1	57.9185233037237	1	250.54312174018	1	280.025862426122	1
JAG2	1	1	59.7331589894059	1	1	1	1	1	1	1	1	1	1	1
JAK2	1	1	1	1	1	1	1	1	1	76.0468568820921	1	1	1	1
JAK3	1	1	1	1	1	1	1	73.974484141049	1	30.9249552930634	1	1	1	1
JAM2	63.4377010572874	1	310.043633399793	1	1	52.7380678990317	91.3667575540933	1	1	1	1	1	1	1
JAM3	59.446667409683	36.4676294613775	1	1	47.3276881497102	46.8603227035951	41.2899662105487	1	1	1	41.133029853602	65.1658192441489	1	30.9596955661265
JAML	1	1	1	1	1	1	1	74.9817511919132	1	288.802469005285	1	1	1	1
JAZF1	1	94.375986301487	1	1	1	1	1	1	1	31.5614357385988	1	1	1	118.058188837917
JCAD	1	1	70.0059602119329	1	1	1	1	1	52.6700378581396	1	1	47.5502930678854	1	1
JDP2	1	1	1	1	1	43.9991703338539	1	1	1	55.6071750031593	1	34.1702431605354	1	1
JMJD6	29.7177423264689	1	1	1	1	1	1	1	1	1	1	1	1	1
JMY	57.3252834827258	66.5713762436855	1	38.0249148531802	118.26426594429	1	49.4595027269683	1	63.1658165194197	1	1	72.1360583030957	1	49.6011308258517
JPH4	1	24.7269007221182	1	1	1	1	1	1	1	1	1	42.5969064912595	1	1
JPT2	1	1	1	85.7811778848771	1	1	1	1	1	1	1	1	1	1
JUP	28.5930654912281	1	52.094202689649	106.239620307091	1	1	1	1	36.0503832637547	1	1	1	1	1
KANK1	1	1	1	1	1	48.4385699074767	1	1	1	1	1	1	33.8318754632058	1
KANK2	153.534571996289	249.330564301324	1	1	259.842051815972	152.232327307206	139.597546510772	1	1	1	211.334737925235	142.191354907516	278.783769375014	216.969575219772
KANK3	1	1	138.28222002175	1	1	1	1	1	1	1	1	1	1	1
KANSL1L	1	1	1	1	1	1	1	1	33.5760857569978	1	1	50.7694843221938	1	1
KANSL2	1	1	1	1	1	1	1	1	27.8384510100303	1	1	1	1	1
KAT5	1	1	1	25.3262529984929	1	1	1	1	31.2677615330636	1	1	29.3750730555661	40.6329459894392	1
KAT7	1	1	31.716182415982	31.3585355385934	1	1	1	1	30.6574147892439	1	1	32.4260256402096	34.9964983889519	1
KAT8	43.6758286825562	23.3454493116007	1	31.2192402850002	1	47.4431407416225	51.7729590816594	1	38.0630159705741	36.1975669345912	38.634251777637	33.5047638113301	1	36.9235717070536
KATNA1	33.1456893580332	29.1335547727187	1	28.6371867943586	1	1	1	1	1	1	1	29.5350157825118	1	36.2268811764555
KATNAL1	1	27.0970870425041	1	1	1	1	1	1	1	1	1	1	1	1
KAZN	47.1549586689305	1	1	1	1	1	1	1	26.7283740581353	1	1	41.1810221927606	1	1
KBTBD2	1	1	57.8135791552167	1	1	1	1	1	1	27.5952980633554	1	1	1	1
KCNA5	1	1	1	1	1	1	1	1	1	1	1	1	93.9392144642803	1
KCNAB1	1	1	1	1	1	1	1	1	1	1	1	1	138.063593484433	1
KCNAB2	1	1	1	1	1	1	1	56.6990203672393	1	53.2850144567209	1	1	1	1
KCNC3	1	1	1	44.5490331855825	1	1	1	1	1	1	1	1	1	1
KCNC4	1	1	36.3294423953866	30.1307265057085	1	1	1	1	1	1	1	1	1	1
KCNE3	1	1	1	1	1	1	1	1	1	67.2431844663927	1	1	1	1
KCNE4	1	1	1	1	1	66.6876958675568	78.1615810821442	1	1	1	140.081108429777	1	114.762196494705	1
KCNJ8	1	27.3053217419421	1	1	1	1	1	1	1	1	194.005120222184	1	1	28.0353830555195
KCNK1	36.7294548622264	26.2002870595369	1	69.8300484570351	1	1	1	1	1	1	1	1	1	1
KCNK15	1	1	1	52.7377068775888	1	1	1	1	1	1	1	1	1	1
[truncated: 2,423 more rows]
